# Supplementary material for: Microbiome Profiling Reveals a Microbial Dysbiosis During a Natural Outbreak of Tenacibaculosis (Yellow Mouth) in Atlantic Salmon
Source: Front Microbiol. 2020 Oct 22;11:586387. doi: 10.3389/fmicb.2020.586387 (PMC7642216; doi:10.3389/fmicb.2020.586387)
Supplement: Supplementary Table 1 — Raw and merged sequence output statistics for swab and water samples processed in this study. [file Data_Sheet_1.xlsx]

## Sheet: Sheet1
Sequence file R1	Sequence file R2	Sample name	Disease status	Raw sequence reads	Merged QC reads
P596FiltDNA1Oct_1.fastq	P596FiltDNA1Oct_2.fastq	Water_12.10.2018	Water	162220	111607
P596FiltDNA1Sep_1.fastq	P596FiltDNA1Sep_2.fastq	Water_27.09.2018	Water	183792	126549
R266_Pk_DNA1_1.fastq	R266_Pk_DNA1_2.fastq	Water_22.05.2019	Water	209296	154531
P0596_HF10_DNA_1.fastq	P0596_HF10_DNA_2.fastq	HF10	Healthy	175893	122841
P0596_HF11_DNA_1.fastq	P0596_HF11_DNA_2.fastq	HF11	Healthy	291333	257197
P0596_HF12_DNA_1.fastq	P0596_HF12_DNA_2.fastq	HF12	Healthy	214282	182181
P0596_HF13_DNA_1.fastq	P0596_HF13_DNA_2.fastq	HF13	Healthy	192362	165614
P0596_HF14_DNA_1.fastq	P0596_HF14_DNA_2.fastq	HF14	Healthy	164727	125292
P0596_HF15_DNA_1.fastq	P0596_HF15_DNA_2.fastq	HF15	Healthy	143204	99739
P0596_HF16_DNA_1.fastq	P0596_HF16_DNA_2.fastq	HF16	Healthy	187632	165764
P0596_HF17_DNA_1.fastq	P0596_HF17_DNA_2.fastq	HF17	Healthy	145080	122936
P0596_HF18_DNA_1.fastq	P0596_HF18_DNA_2.fastq	HF18	Healthy	158038	120747
P0596_HF19_DNA_1.fastq	P0596_HF19_DNA_2.fastq	HF19	Healthy	196652	154519
P0596_HF1_DNA_1.fastq	P0596_HF1_DNA_2.fastq	HF1	Healthy	185201	156535
P0596_HF20_DNA_1.fastq	P0596_HF20_DNA_2.fastq	HF20	Healthy	185855	142523
P0596_HF2_DNA_1.fastq	P0596_HF2_DNA_2.fastq	HF2	Healthy	178408	154330
P0596_HF3_DNA_1.fastq	P0596_HF3_DNA_2.fastq	HF3	Healthy	161459	127629
P0596_HF4_DNA_1.fastq	P0596_HF4_DNA_2.fastq	HF4	Healthy	169973	126840
P0596_HF6_DNA_1.fastq	P0596_HF6_DNA_2.fastq	HF6	Healthy	171104	145788
P0596_HF7_DNA_1.fastq	P0596_HF7_DNA_2.fastq	HF7	Healthy	130521	98742
P0596_HF8_DNA_1.fastq	P0596_HF8_DNA_2.fastq	HF8	Healthy	183117	159049
P0596_HF9_DNA_1.fastq	P0596_HF9_DNA_2.fastq	HF9	Healthy	136966	99577
P0596_MP10_DNA_1.fastq	P0596_MP10_DNA_2.fastq	MP10	Yellow mouth	174909	150447
P0596_MP11_DNA_1.fastq	P0596_MP11_DNA_2.fastq	MP11	Yellow mouth	161999	142498
P0596_MP12_DNA_1.fastq	P0596_MP12_DNA_2.fastq	MP12	Yellow mouth	195568	162907
P0596_MP13_DNA_1.fastq	P0596_MP13_DNA_2.fastq	MP13	Yellow mouth	175694	153615
P0596_MP14_DNA_1.fastq	P0596_MP14_DNA_2.fastq	MP14	Yellow mouth	168211	141435
P0596_MP15_DNA_1.fastq	P0596_MP15_DNA_2.fastq	MP15	Yellow mouth	143625	118879
P0596_MP16_DNA_1.fastq	P0596_MP16_DNA_2.fastq	MP16	Yellow mouth	155680	136903
P0596_MP17_DNA_1.fastq	P0596_MP17_DNA_2.fastq	MP17	Yellow mouth	187692	161547
P0596_MP18_DNA_1.fastq	P0596_MP18_DNA_2.fastq	MP18	Yellow mouth	111904	89887
P0596_MP19_DNA_1.fastq	P0596_MP19_DNA_2.fastq	MP19	Yellow mouth	183204	159146
P0596_MP1_DNA_1.fastq	P0596_MP1_DNA_2.fastq	MP1	Yellow mouth	133751	107030
P0596_MP20_DNA_1.fastq	P0596_MP20_DNA_2.fastq	MP20	Yellow mouth	188140	160270
P0596_MP2_DNA_1.fastq	P0596_MP2_DNA_2.fastq	MP2	Yellow mouth	150040	125007
P0596_MP3_DNA_1.fastq	P0596_MP3_DNA_2.fastq	MP3	Yellow mouth	141101	111078
P0596_MP4_DNA_1.fastq	P0596_MP4_DNA_2.fastq	MP4	Yellow mouth	176508	151298
P0596_MP5_DNA_1.fastq	P0596_MP5_DNA_2.fastq	MP5	Yellow mouth	177037	136954
P0596_MP6_DNA_1.fastq	P0596_MP6_DNA_2.fastq	MP6	Yellow mouth	142188	121242
P0596_MP7_DNA_1.fastq	P0596_MP7_DNA_2.fastq	MP7	Yellow mouth	227342	195101
P0596_MP8_DNA_1.fastq	P0596_MP8_DNA_2.fastq	MP8	Yellow mouth	195375	170562
P0596_MP9_DNA_1.fastq	P0596_MP9_DNA_2.fastq	MP9	Yellow mouth	168124	145683
R266_Swab10_DNA_1.fastq	R266_Swab10_DNA_2.fastq	PO10	Survivor	203930	153708
R266_Swab11_DNA_1.fastq	R266_Swab11_DNA_2.fastq	PO11	Survivor	157049	128431
R266_Swab12_DNA_1.fastq	R266_Swab12_DNA_2.fastq	PO12	Survivor	154291	128993
R266_Swab13_DNA_1.fastq	R266_Swab13_DNA_2.fastq	PO13	Survivor	171371	108401
R266_Swab14_DNA_1.fastq	R266_Swab14_DNA_2.fastq	PO14	Survivor	164491	118227
R266_Swab15_DNA_1.fastq	R266_Swab15_DNA_2.fastq	PO15	Survivor	157921	115318
R266_Swab16_DNA_1.fastq	R266_Swab16_DNA_2.fastq	PO16	Survivor	187408	144854
R266_Swab17_DNA_1.fastq	R266_Swab17_DNA_2.fastq	PO17	Survivor	154258	131408
R266_Swab18_DNA_1.fastq	R266_Swab18_DNA_2.fastq	PO18	Survivor	201216	123622
R266_Swab19_DNA_1.fastq	R266_Swab19_DNA_2.fastq	PO19	Survivor	213959	172955
R266_Swab1_DNA_1.fastq	R266_Swab1_DNA_2.fastq	PO1	Survivor	164840	134008
R266_Swab20_DNA_1.fastq	R266_Swab20_DNA_2.fastq	PO20	Survivor	185414	120286
R266_Swab2_DNA_1.fastq	R266_Swab2_DNA_2.fastq	PO2	Survivor	138756	109630
R266_Swab3_DNA_1.fastq	R266_Swab3_DNA_2.fastq	PO3	Survivor	196441	168363
R266_Swab4_DNA_1.fastq	R266_Swab4_DNA_2.fastq	PO4	Survivor	192439	158312
R266_Swab5_DNA_1.fastq	R266_Swab5_DNA_2.fastq	PO5	Survivor	161709	134161
R266_Swab6_DNA_1.fastq	R266_Swab6_DNA_2.fastq	PO6	Survivor	177113	132812
R266_Swab7_DNA_1.fastq	R266_Swab7_DNA_2.fastq	PO7	Survivor	169787	130665
R266_Swab8_DNA_1.fastq	R266_Swab8_DNA_2.fastq	PO8	Survivor	144035	111184
R266_Swab9_DNA_1.fastq	R266_Swab9_DNA_2.fastq	PO9	Survivor	193576	158212
