# Supplementary material for: Microbiome Profiling Reveals a Microbial Dysbiosis During a Natural Outbreak of Tenacibaculosis (Yellow Mouth) in Atlantic Salmon
Source: Front Microbiol. 2020 Oct 22;11:586387. doi: 10.3389/fmicb.2020.586387 (PMC7642216; doi:10.3389/fmicb.2020.586387)
Supplement: Supplementary Table 2 — Pairwise differential abundance testing statistics at the ASV level between healthy, yellow mouth, and survivor groups. Only ASVs that were significantly differentially abundant (adjusted p < 0.01) are illustrated here. [file Data_Sheet_2.xlsx]

## Sheet: SigASVs_MRvsHEALTH
ASV	baseMean	log2FoldChange	lfcSE	stat	pvalue	padj	Domain	Phylum	Class	Order	Family	Genus	Species
ASV_17	448.468	-30	3.57931	-8.38149	5.23e-17	1.75e-15	Bacteria	Cyanobacteria	Chloroplast	NA	NA	NA	NA
ASV_8	1266.2	-30	2.04181	-14.6929	7.16e-49	2.27e-46	Bacteria	Proteobacteria	Gammaproteobacteria	Pseudomonadales	Moraxellaceae	Psychrobacter	NA
ASV_76	258.78	-29.5876	2.37371	-12.4647	1.16e-35	1.23e-33	Bacteria	Proteobacteria	Alphaproteobacteria	Rhizobiales	NA	NA	NA
ASV_213	47.0856	-29.5205	3.58004	-8.24585	1.64e-16	5.21e-15	Bacteria	Bacteroidetes	Flavobacteriia	Flavobacteriales	Flavobacteriaceae	Joostella	Joostella_marina
ASV_106	188.241	-29.2425	2.50252	-11.6852	1.52e-31	1.38e-29	Bacteria	Bacteroidetes	Flavobacteriia	Flavobacteriales	Flavobacteriaceae	NA	NA
ASV_67	210.785	-29.1419	2.69549	-10.8114	3.04e-27	2.15e-25	Bacteria	Proteobacteria	Alphaproteobacteria	SAR11_clade	Surface_1	NA	NA
ASV_219	114.744	-28.627	3.57956	-7.99735	1.27e-15	3.67e-14	Bacteria	Firmicutes	Bacilli	Lactobacillales	Streptococcaceae	Streptococcus	NA
ASV_99	111.975	-28.5201	3.57957	-7.96746	1.62e-15	4.47e-14	Bacteria	Actinobacteria	Actinobacteria	Corynebacteriales	Corynebacteriaceae	Corynebacterium	NA
ASV_241	105.462	-28.4877	2.8541	-9.98131	1.84e-23	1.06e-21	Bacteria	Actinobacteria	Actinobacteria	Micrococcales	Microbacteriaceae	Microbacterium	Microbacterium_phyllosphaerae
ASV_222	88.8326	-28.4461	3.57966	-7.9466	1.92e-15	5.07e-14	Bacteria	Proteobacteria	Alphaproteobacteria	Rickettsiales	Mitochondria	NA	NA
ASV_217	105.014	-28.4198	3.57959	-7.93939	2.03e-15	5.16e-14	Bacteria	Cyanobacteria	Chloroplast	NA	NA	NA	NA
ASV_33	347.513	-28.4137	1.69884	-16.7253	8.57e-63	5.44e-60	Bacteria	Proteobacteria	Alphaproteobacteria	Rhodobacterales	Rhodobacteraceae	Amylibacter	NA
ASV_184	73.6226	-27.9435	3.57975	-7.806	5.9e-15	1.44e-13	NA	NA	NA	NA	NA	NA	NA
ASV_187	81.3944	-27.922	3.39777	-8.21775	2.07e-16	6.27e-15	Bacteria	Cyanobacteria	Chloroplast	NA	NA	NA	NA
ASV_166	70.4208	-27.8942	3.57977	-7.79218	6.59e-15	1.55e-13	Bacteria	Firmicutes	Bacilli	Lactobacillales	Streptococcaceae	Streptococcus	NA
ASV_214	65.7188	-27.8746	3.57981	-7.78661	6.88e-15	1.56e-13	Bacteria	Actinobacteria	Acidimicrobiia	Acidimicrobiales	OM1_clade	Candidatus_Actinomarina	NA
ASV_312	57.9547	-27.6088	3.57989	-7.71218	1.24e-14	2.62e-13	Bacteria	Proteobacteria	Alphaproteobacteria	Sphingomonadales	Erythrobacteraceae	NA	NA
ASV_54	47.2129	-27.2594	3.15546	-8.63879	5.68e-18	2.41e-16	Bacteria	Actinobacteria	Actinobacteria	Micrococcales	Micrococcaceae	Rothia	NA
ASV_511	43.5447	-27.2183	3.58011	-7.60264	2.9e-14	5.76e-13	Bacteria	Firmicutes	Bacilli	Lactobacillales	Streptococcaceae	Streptococcus	NA
ASV_115	39.4749	-27.1746	3.58019	-7.59025	3.19e-14	6.14e-13	Bacteria	Firmicutes	Bacilli	Lactobacillales	Streptococcaceae	Streptococcus	NA
ASV_403	41.2451	-27.1558	3.58015	-7.58509	3.32e-14	6.21e-13	Bacteria	Lentisphaerae	Lentisphaeria	Lentisphaerales	Lentisphaeraceae	Lentisphaera	NA
ASV_323	39.3021	-27.1123	3.5802	-7.57285	3.65e-14	6.62e-13	Bacteria	Firmicutes	Bacilli	Lactobacillales	Streptococcaceae	Streptococcus	NA
ASV_212	36.7522	-27.0402	3.58026	-7.55256	4.27e-14	7.33e-13	Bacteria	Proteobacteria	Gammaproteobacteria	Oceanospirillales	Halomonadaceae	Halomonas	NA
ASV_385	36.8786	-27.0396	3.58026	-7.5524	4.27e-14	7.33e-13	Bacteria	Firmicutes	Bacilli	Lactobacillales	Streptococcaceae	Streptococcus	NA
ASV_196	49.7164	-27.0003	3.58025	-7.54146	4.65e-14	7.77e-13	Bacteria	Bacteroidetes	Flavobacteriia	Flavobacteriales	Cryomorphaceae	Owenweeksia	NA
ASV_878	31.8432	-26.9426	3.58042	-7.52498	5.27e-14	8.59e-13	Bacteria	Actinobacteria	Actinobacteria	Frankiales	NA	NA	NA
ASV_742	31.1628	-26.7653	3.58045	-7.47539	7.7e-14	1.22e-12	Bacteria	Firmicutes	Bacilli	Lactobacillales	Streptococcaceae	Streptococcus	NA
ASV_1083	28.4739	-26.7566	3.58056	-7.47275	7.85e-14	1.22e-12	Bacteria	Firmicutes	Bacilli	Lactobacillales	Streptococcaceae	Streptococcus	NA
ASV_66	53.0504	-26.5951	2.05908	-12.916	3.66e-38	4.64e-36	Bacteria	Proteobacteria	Alphaproteobacteria	Rhodobacterales	Rhodobacteraceae	Planktomarina	marine_metagenome
ASV_788	30.7899	-26.5664	3.58048	-7.41979	1.17e-13	1.74e-12	Bacteria	Bacteroidetes	Flavobacteriia	Flavobacteriales	Flavobacteriaceae	Subsaxibacter	NA
ASV_643	26.3353	-26.556	3.58066	-7.4165	1.2e-13	1.74e-12	Bacteria	Actinobacteria	Actinobacteria	Propionibacteriales	Nocardioidaceae	Nocardioides	NA
ASV_757	26.263	-26.529	3.58068	-7.40894	1.27e-13	1.8e-12	Bacteria	Firmicutes	Bacilli	Lactobacillales	Streptococcaceae	Streptococcus	NA
ASV_393	33.1456	-26.4682	3.58037	-7.39257	1.44e-13	1.99e-12	Bacteria	Bacteroidetes	Flavobacteriia	Flavobacteriales	Cryomorphaceae	NA	NA
ASV_512	32.3296	-26.4494	3.58074	-7.38658	1.51e-13	2.04e-12	Bacteria	Proteobacteria	Alphaproteobacteria	Rhodobacterales	Rhodobacteraceae	Loktanella	Loktanella_atrilutea
ASV_771	26.1445	-26.4281	3.58074	-7.38063	1.58e-13	2.08e-12	Bacteria	Firmicutes	Bacilli	Lactobacillales	Streptococcaceae	Streptococcus	NA
ASV_384	23.7116	-26.3575	2.49546	-10.5622	4.46e-26	2.83e-24	NA	NA	NA	NA	NA	NA	NA
ASV_298	50.4226	-26.3443	2.77313	-9.49986	2.1e-21	1.03e-19	Bacteria	Actinobacteria	Actinobacteria	Corynebacteriales	Corynebacteriaceae	NA	NA
ASV_15	1173.09	-26.3393	1.80492	-14.593	3.11e-48	6.59e-46	Bacteria	Bacteroidetes	Flavobacteriia	Flavobacteriales	Flavobacteriaceae	Gillisia	NA
ASV_766	22.0801	-26.2991	3.58093	-7.3442	2.07e-13	2.68e-12	Bacteria	Firmicutes	Bacilli	Lactobacillales	Streptococcaceae	Streptococcus	NA
ASV_531	21.1116	-26.253	3.58101	-7.33118	2.28e-13	2.9e-12	Bacteria	Proteobacteria	Gammaproteobacteria	Enterobacteriales	Enterobacteriaceae	Klebsiella	NA
ASV_433	20.3556	-26.1754	3.58105	-7.30941	2.68e-13	3.34e-12	Bacteria	Proteobacteria	Alphaproteobacteria	SAR11_clade	Surface_1	Candidatus_Pelagibacter	NA
ASV_374	18.4328	-26.0425	3.58108	-7.27226	3.54e-13	4.32e-12	Bacteria	Proteobacteria	Alphaproteobacteria	SAR11_clade	Surface_2	NA	NA
ASV_359	18.4484	-26.0273	3.58108	-7.26801	3.65e-13	4.37e-12	Bacteria	Proteobacteria	Gammaproteobacteria	Alteromonadales	Idiomarinaceae	Idiomarina	NA
ASV_256	17.4323	-25.9912	3.5811	-7.25788	3.93e-13	4.62e-12	Bacteria	Bacteroidetes	Flavobacteriia	Flavobacteriales	Flavobacteriaceae	NA	NA
ASV_1444	17.8634	-25.9707	3.58109	-7.25218	4.1e-13	4.73e-12	Bacteria	Firmicutes	Bacilli	Lactobacillales	Streptococcaceae	Streptococcus	NA
ASV_324	16.171	-25.8711	3.58112	-7.2243	5.04e-13	5.71e-12	Bacteria	Actinobacteria	Actinobacteria	Propionibacteriales	Nocardioidaceae	Nocardioides	NA
ASV_137	15.7845	-25.7063	3.58118	-7.17817	7.07e-13	7.74e-12	Bacteria	Firmicutes	Bacilli	Lactobacillales	Streptococcaceae	Streptococcus	NA
ASV_257	13.3879	-25.6418	3.58119	-7.16013	8.06e-13	8.67e-12	Bacteria	Bacteroidetes	Flavobacteriia	Flavobacteriales	Cryomorphaceae	Fluviicola	NA
ASV_191	11.9969	-25.5328	3.58123	-7.1296	1.01e-12	1.07e-11	Bacteria	Bacteroidetes	Flavobacteriia	Flavobacteriales	Flavobacteriaceae	NS4_marine_group	NA
ASV_415	11.8439	-25.4434	3.58124	-7.10464	1.21e-12	1.26e-11	NA	NA	NA	NA	NA	NA	NA
ASV_125	18.4342	-25.3855	3.58124	-7.08847	1.36e-12	1.39e-11	Bacteria	Proteobacteria	Gammaproteobacteria	Pseudomonadales	Moraxellaceae	Moraxella	NA
ASV_118	12.7788	-25.2426	3.58131	-7.04843	1.81e-12	1.8e-11	Bacteria	Bacteroidetes	Flavobacteriia	Flavobacteriales	Flavobacteriaceae	Nonlabens	NA
ASV_535	3.82757	-25.1075	3.58218	-7.009	2.4e-12	2.34e-11	Bacteria	Bacteroidetes	Flavobacteriia	Flavobacteriales	Flavobacteriaceae	Formosa	NA
ASV_231	10.9688	-25.0711	3.58138	-7.00041	2.55e-12	2.46e-11	Bacteria	Proteobacteria	Alphaproteobacteria	SAR11_clade	Surface_1	NA	NA
ASV_170	8.52984	-24.9927	3.58142	-6.97843	2.98e-12	2.79e-11	Bacteria	Cyanobacteria	Chloroplast	NA	NA	NA	NA
ASV_442	8.02011	-24.9238	3.58145	-6.95913	3.42e-12	3.15e-11	Bacteria	Proteobacteria	Gammaproteobacteria	Oceanospirillales	Halomonadaceae	Halomonas	unidentified_marine_bacterioplankton
ASV_537	7.40908	-24.8295	3.58151	-6.93268	4.13e-12	3.75e-11	Bacteria	Proteobacteria	Alphaproteobacteria	Rhodobacterales	Rhodobacteraceae	Ketogulonicigenium	NA
ASV_122	4.99214	-24.8191	3.58186	-6.92913	4.23e-12	3.79e-11	Bacteria	Cyanobacteria	Chloroplast	NA	NA	NA	NA
ASV_156	20.0815	-24.7867	2.91699	-8.49735	1.94e-17	7.7e-16	Bacteria	Proteobacteria	Alphaproteobacteria	Rhodobacterales	Rhodobacteraceae	Planktomarina	NA
ASV_113	17.4431	-24.4571	3.5817	-6.82836	8.59e-12	7.27e-11	Bacteria	Proteobacteria	Alphaproteobacteria	Rhodobacterales	Rhodobacteraceae	Roseobacter	NA
ASV_528	5.72865	-24.4427	3.58172	-6.82429	8.84e-12	7.37e-11	Bacteria	Firmicutes	Bacilli	Lactobacillales	Streptococcaceae	Streptococcus	NA
ASV_93	25.2404	-24.4191	3.58173	-6.81768	9.25e-12	7.44e-11	Bacteria	Bacteroidetes	Flavobacteriia	Flavobacteriales	Flavobacteriaceae	NS3a_marine_group	NA
ASV_494	5.06741	-24.2964	3.58184	-6.78322	1.18e-11	9.33e-11	Bacteria	Proteobacteria	Gammaproteobacteria	Pseudomonadales	Moraxellaceae	Acinetobacter	NA
ASV_134	38.1577	-24.2719	3.42851	-7.07942	1.45e-12	1.46e-11	Bacteria	Actinobacteria	Actinobacteria	NA	NA	NA	NA
ASV_402	4.87145	-24.2406	3.58188	-6.76756	1.31e-11	1.03e-10	Bacteria	Proteobacteria	Alphaproteobacteria	Rhodospirillales	Rhodospirillales_Incertae_Sedis	Reyranella	NA
ASV_838	3.90138	-24.2147	3.58215	-6.75981	1.38e-11	1.06e-10	Bacteria	Proteobacteria	Gammaproteobacteria	Xanthomonadales	Xanthomonadaceae	NA	NA
ASV_965	4.83348	-24.1974	3.58189	-6.75549	1.42e-11	1.08e-10	Bacteria	Actinobacteria	Actinobacteria	Propionibacteriales	Nocardioidaceae	Nocardioides	NA
ASV_1147	3.07893	-24.1791	3.58251	-6.7492	1.49e-11	1.11e-10	Bacteria	Bacteroidetes	Flavobacteriia	Flavobacteriales	Flavobacteriaceae	Aequorivita	NA
ASV_98	55.3383	-24.0828	2.85101	-8.44711	2.99e-17	1.12e-15	Bacteria	Proteobacteria	Gammaproteobacteria	Pseudomonadales	Moraxellaceae	Psychrobacter	NA
ASV_316	3.55342	-23.7926	3.58228	-6.64175	3.1e-11	2.29e-10	Bacteria	Actinobacteria	Acidimicrobiia	Acidimicrobiales	Sva0996_marine_group	NA	NA
ASV_405	3.25818	-23.7169	3.58242	-6.62037	3.58e-11	2.6e-10	Bacteria	Actinobacteria	Actinobacteria	Micrococcales	Microbacteriaceae	Microbacterium	NA
ASV_638	2.85896	-23.7162	3.58264	-6.61975	3.6e-11	2.6e-10	NA	NA	NA	NA	NA	NA	NA
ASV_520	3.14702	-23.6344	3.58247	-6.59724	4.19e-11	2.96e-10	Bacteria	Actinobacteria	Actinobacteria	Propionibacteriales	Nocardioidaceae	Nocardioides	Nocardioides_aquaticus
ASV_320	2.5665	-23.3797	3.58285	-6.52547	6.78e-11	4.73e-10	Bacteria	Cyanobacteria	Chloroplast	NA	NA	NA	NA
ASV_25	6370.3	-23.3653	2.38956	-9.77807	1.4e-22	7.4e-21	Bacteria	Proteobacteria	Gammaproteobacteria	Pseudomonadales	Pseudomonadaceae	Pseudomonas	Pseudomonas_sp._RA12
ASV_307	1.55139	-22.7016	3.58417	-6.33386	2.39e-10	1.6e-09	Bacteria	Proteobacteria	Alphaproteobacteria	Rhodobacterales	Rhodobacteraceae	Loktanella	NA
ASV_264	2.03755	-22.6628	3.58352	-6.32417	2.55e-10	1.67e-09	Bacteria	Bacteroidetes	Flavobacteriia	Flavobacteriales	Flavobacteriaceae	Ulvibacter	NA
ASV_3014	5.59185	-21.1308	3.30425	-6.39505	1.6e-10	1.1e-09	NA	NA	NA	NA	NA	NA	NA
ASV_2913	6.22259	-20.9339	3.59099	-5.82957	5.56e-09	3.43e-08	NA	NA	NA	NA	NA	NA	NA
ASV_3880	6.17736	-20.8197	3.59166	-5.79669	6.76e-09	4.13e-08	NA	NA	NA	NA	NA	NA	NA
ASV_111	75.8158	-20.1796	2.98541	-6.7594	1.39e-11	1.06e-10	Bacteria	Bacteroidetes	Flavobacteriia	Flavobacteriales	Flavobacteriaceae	NS5_marine_group	NA
ASV_47	306.982	-18.7604	2.01709	-9.30074	1.39e-20	6.33e-19	Bacteria	Bacteroidetes	Flavobacteriia	Flavobacteriales	Flavobacteriaceae	Flavobacterium	NA
ASV_3	32731.7	-18.4183	2.66743	-6.90486	5.03e-12	4.43e-11	Bacteria	Proteobacteria	Gammaproteobacteria	Pseudomonadales	Pseudomonadaceae	Pseudomonas	NA
ASV_27	7002.44	-18.0742	3.60694	-5.01096	5.42e-07	2.82e-06	Bacteria	Proteobacteria	Gammaproteobacteria	Pseudomonadales	Pseudomonadaceae	Pseudomonas	Pseudomonas_sp._8S-1
ASV_1500	5.8555	-18.0132	3.60581	-4.9956	5.87e-07	3.03e-06	NA	NA	NA	NA	NA	NA	NA
ASV_155	1107.88	-17.4657	3.6097	-4.83853	1.31e-06	6.49e-06	Bacteria	Proteobacteria	Gammaproteobacteria	Pseudomonadales	Pseudomonadaceae	Pseudomonas	Pseudomonas_sp._NN018572
ASV_573	24.0339	-17.3617	3.60764	-4.81249	1.49e-06	7.28e-06	Bacteria	Bacteroidetes	Cytophagia	Order_II	Rhodothermaceae	Rubrivirga	NA
ASV_216	8.99275	-17.2494	3.09739	-5.56901	2.56e-08	1.45e-07	Bacteria	Bacteroidetes	Flavobacteriia	Flavobacteriales	Flavobacteriaceae	Leeuwenhoekiella	NA
ASV_24	568.017	-16.8558	2.97702	-5.66198	1.5e-08	8.65e-08	Bacteria	Firmicutes	Bacilli	Bacillales	Bacillaceae	Geobacillus	NA
ASV_164	62.1392	-16.4523	3.04711	-5.39931	6.69e-08	3.66e-07	Bacteria	Bacteroidetes	Flavobacteriia	Flavobacteriales	Flavobacteriaceae	Polaribacter	NA
ASV_138	13.0392	-16.1155	2.57509	-6.25823	3.89e-10	2.47e-09	Bacteria	Bacteroidetes	Flavobacteriia	Flavobacteriales	Flavobacteriaceae	Flavobacterium	NA
ASV_116	112.375	-16.0222	2.42352	-6.61113	3.81e-11	2.72e-10	Bacteria	Bacteroidetes	Flavobacteriia	Flavobacteriales	Flavobacteriaceae	Flavobacterium	NA
ASV_130	102.731	-15.3908	2.44839	-6.2861	3.26e-10	2.1e-09	Bacteria	Bacteroidetes	Flavobacteriia	Flavobacteriales	Flavobacteriaceae	Chryseobacterium	NA
ASV_36	9.84883	-15.3133	3.6097	-4.24227	2.21e-05	9.69e-05	Bacteria	Cyanobacteria	Chloroplast	NA	NA	NA	NA
ASV_12	4356.47	-15.2976	2.2422	-6.82259	8.94e-12	7.37e-11	Bacteria	Firmicutes	Bacilli	Bacillales	Bacillaceae	Geobacillus	NA
ASV_597	125.833	-15.2323	3.52836	-4.3171	1.58e-05	6.97e-05	Bacteria	Actinobacteria	Actinobacteria	Micrococcales	Micrococcaceae	Arthrobacter	Arthrobacter_sp._BB77
ASV_112	17.7503	-15.1782	3.11109	-4.87874	1.07e-06	5.38e-06	Bacteria	Proteobacteria	Betaproteobacteria	Burkholderiales	Oxalobacteraceae	Massilia	NA
ASV_128	141.709	-14.6956	3.54343	-4.14727	3.36e-05	0.000142437	Bacteria	Firmicutes	Bacilli	Bacillales	Staphylococcaceae	Staphylococcus	NA
ASV_215	51.8479	-14.4346	3.26613	-4.41948	9.89e-06	4.49e-05	Bacteria	Actinobacteria	Actinobacteria	Micrococcales	Micrococcaceae	Arthrobacter	Arthrobacter_sp._'SMCC_ZAT031'
ASV_10	1476.49	-13.9493	2.80085	-4.98039	6.35e-07	3.25e-06	Bacteria	Proteobacteria	Gammaproteobacteria	Pseudomonadales	Moraxellaceae	Psychrobacter	Psychrobacter_celer
ASV_171	136.91	-13.4023	3.06242	-4.37636	1.21e-05	5.43e-05	Bacteria	Bacteroidetes	Flavobacteriia	Flavobacteriales	Flavobacteriaceae	Nonlabens	Nonlabens_dokdonensis
ASV_102	184.182	-12.7959	2.52561	-5.06646	4.05e-07	2.13e-06	Bacteria	Cyanobacteria	Chloroplast	NA	NA	NA	NA
ASV_207	114.828	-12.6934	3.09788	-4.09746	4.18e-05	0.000171124	Bacteria	Cyanobacteria	Chloroplast	NA	NA	NA	NA
ASV_355	31.0911	-12.1738	3.58045	-3.40008	0.000673663	0.00235042	Bacteria	Bacteroidetes	Flavobacteriia	Flavobacteriales	Flavobacteriaceae	NS2b_marine_group	NA
ASV_151	139.95	-11.6061	3.56203	-3.25828	0.0011209	0.00380625	Bacteria	Proteobacteria	Betaproteobacteria	Burkholderiales	Oxalobacteraceae	Massilia	NA
ASV_163	61.2927	-11.5258	3.23206	-3.56607	0.000362369	0.00130741	Bacteria	Proteobacteria	Alphaproteobacteria	SAR11_clade	Surface_1	NA	NA
ASV_150	110.414	-11.473	2.93435	-3.90988	9.23e-05	0.000357537	Bacteria	Bacteroidetes	Flavobacteriia	Flavobacteriales	Flavobacteriaceae	NA	NA
ASV_308	89.6723	-11.014	2.72252	-4.04554	5.22e-05	0.000208485	Bacteria	Bacteroidetes	Flavobacteriia	Flavobacteriales	Cryomorphaceae	Crocinitomix	NA
ASV_557	19.4801	-10.8645	3.58106	-3.03387	0.00241436	0.00766561	Bacteria	Proteobacteria	Gammaproteobacteria	Oceanospirillales	Halomonadaceae	Halomonas	NA
ASV_14	4410.58	-10.787	1.5796	-6.82894	8.55e-12	7.27e-11	Bacteria	Proteobacteria	Alphaproteobacteria	Sphingomonadales	Sphingomonadaceae	Sphingopyxis	NA
ASV_714	968.685	-10.4955	2.63247	-3.98695	6.69e-05	0.000262347	NA	NA	NA	NA	NA	NA	NA
ASV_95	210.77	-10.445	2.95633	-3.53308	0.000410755	0.00146533	Bacteria	NA	NA	NA	NA	NA	NA
ASV_103	146.082	-9.42506	2.37204	-3.9734	7.09e-05	0.000276027	Bacteria	Bacteroidetes	Flavobacteriia	Flavobacteriales	Flavobacteriaceae	Dokdonia	NA
ASV_272	80.1984	-9.39867	1.5872	-5.92155	3.19e-09	2.01e-08	NA	NA	NA	NA	NA	NA	NA
ASV_29	481.161	-9.16851	2.53733	-3.61346	0.000302144	0.00112199	Bacteria	Proteobacteria	Gammaproteobacteria	Oceanospirillales	Halomonadaceae	Salinicola	NA
ASV_1240	39.2362	-9.16291	2.54342	-3.60259	0.000315056	0.00115642	NA	NA	NA	NA	NA	NA	NA
ASV_986	38.6667	-9.15708	1.55392	-5.89288	3.8e-09	2.36e-08	NA	NA	NA	NA	NA	NA	NA
ASV_1281	24.4625	-9.14588	2.22461	-4.11123	3.94e-05	0.000163336	NA	NA	NA	NA	NA	NA	NA
ASV_1348	29.4516	-9.13634	2.20816	-4.13755	3.51e-05	0.000147623	NA	NA	NA	NA	NA	NA	NA
ASV_9	2298.56	-9.09049	1.17686	-7.72436	1.12e-14	2.46e-13	Bacteria	Actinobacteria	Actinobacteria	Propionibacteriales	Propionibacteriaceae	Propionibacterium	Propionibacterium_acnes_HL086PA1
ASV_447	25.7724	-8.92514	2.10977	-4.23039	2.33e-05	0.000101466	NA	NA	NA	NA	NA	NA	NA
ASV_154	161.175	-8.88314	1.4134	-6.28496	3.28e-10	2.1e-09	NA	NA	NA	NA	NA	NA	NA
ASV_277	75.5623	-8.74178	1.8341	-4.76626	1.88e-06	9.1e-06	NA	NA	NA	NA	NA	NA	NA
ASV_145	124.977	-8.5494	2.65042	-3.22568	0.00125675	0.00417819	Bacteria	Actinobacteria	Actinobacteria	Corynebacteriales	Corynebacteriaceae	Corynebacterium_1	NA
ASV_271	56.6238	-8.50622	1.23614	-6.88129	5.93e-12	5.16e-11	NA	NA	NA	NA	NA	NA	NA
ASV_661	1373.61	-8.05991	2.10497	-3.82899	0.000128668	0.000489247	NA	NA	NA	NA	NA	NA	NA
ASV_572	14.6024	-7.91728	1.67892	-4.71571	2.41e-06	1.14e-05	NA	NA	NA	NA	NA	NA	NA
ASV_424	23.635	-7.80394	1.48091	-5.26971	1.37e-07	7.42e-07	NA	NA	NA	NA	NA	NA	NA
ASV_58	190.381	-7.77605	2.2153	-3.51015	0.000447852	0.00158875	Bacteria	Firmicutes	Bacilli	Bacillales	Staphylococcaceae	Staphylococcus	NA
ASV_2277	18.8395	-7.60747	2.4805	-3.06691	0.00216286	0.0069016	NA	NA	NA	NA	NA	NA	NA
ASV_346	53.301	-7.41879	1.32509	-5.5987	2.16e-08	1.24e-07	NA	NA	NA	NA	NA	NA	NA
ASV_183	39.3924	-7.29074	2.37277	-3.07267	0.00212155	0.00680396	Bacteria	Proteobacteria	Betaproteobacteria	Methylophilales	Methylophilaceae	OM43_clade	NA
ASV_1754	7.60459	-7.27087	2.25353	-3.22644	0.00125341	0.00417819	NA	NA	NA	NA	NA	NA	NA
ASV_1233	7.98006	-6.9707	1.46696	-4.75179	2.02e-06	9.7e-06	NA	NA	NA	NA	NA	NA	NA
ASV_768	10.2819	-6.95767	2.30765	-3.01505	0.00256938	0.00811721	NA	NA	NA	NA	NA	NA	NA
ASV_205	101.774	-6.86029	1.76253	-3.8923	9.93e-05	0.000382143	NA	NA	NA	NA	NA	NA	NA
ASV_1745	10.7968	-6.64889	2.01336	-3.30238	0.000958681	0.00327292	NA	NA	NA	NA	NA	NA	NA
ASV_39	328.452	-6.24612	1.97989	-3.15479	0.00160616	0.00523032	Bacteria	Bacteroidetes	Flavobacteriia	Flavobacteriales	Flavobacteriaceae	Dokdonia	NA
ASV_16	988.287	-6.14453	1.06205	-5.78555	7.23e-09	4.37e-08	Bacteria	Proteobacteria	Gammaproteobacteria	Pseudomonadales	Moraxellaceae	Psychrobacter	unidentified_marine_bacterioplankton
ASV_6	1600.18	-5.85722	1.13639	-5.15424	2.55e-07	1.37e-06	Bacteria	Proteobacteria	Gammaproteobacteria	Pseudomonadales	Moraxellaceae	Psychrobacter	NA
ASV_484	19.5573	-5.83758	1.95741	-2.98229	0.002861	0.00894944	NA	NA	NA	NA	NA	NA	NA
ASV_2114	2.50619	-5.3312	1.4746	-3.61535	0.000299943	0.00112037	NA	NA	NA	NA	NA	NA	NA
ASV_650	18.2821	-5.31887	1.589	-3.3473	0.000816015	0.00281614	NA	NA	NA	NA	NA	NA	NA
ASV_1285	6.5427	-5.20244	1.61762	-3.2161	0.00129946	0.00429769	NA	NA	NA	NA	NA	NA	NA
ASV_1	97100.2	2.21348	0.546348	4.0514	5.09e-05	0.000205917	Bacteria	Bacteroidetes	Flavobacteriia	Flavobacteriales	Flavobacteriaceae	Tenacibaculum	Tenacibaculum_maritimum_(TmarCan1/2)
ASV_26	272.372	4.42291	1.2746	3.47004	0.00052038	0.00182564	Bacteria	Proteobacteria	Gammaproteobacteria	Vibrionales	Vibrionaceae	Vibrio	NA
ASV_88	92.1718	4.61069	1.49765	3.07861	0.00207967	0.0067035	Bacteria	Proteobacteria	Gammaproteobacteria	Vibrionales	Vibrionaceae	Vibrio	NA
ASV_4151	3.84168	5.45379	1.75405	3.10925	0.00187563	0.00607666	Bacteria	Proteobacteria	Gammaproteobacteria	Vibrionales	Vibrionaceae	Vibrio	NA
ASV_72	74.4225	5.59318	1.55937	3.58681	0.000334742	0.00121464	Bacteria	Proteobacteria	Gammaproteobacteria	Vibrionales	Vibrionaceae	Vibrio	NA
ASV_4160	3.4316	5.6061	1.88232	2.97829	0.00289863	0.00902269	Bacteria	Proteobacteria	Gammaproteobacteria	Vibrionales	Vibrionaceae	Vibrio	NA
ASV_4052	3.67194	5.8213	1.81791	3.20219	0.00136389	0.00448739	Bacteria	Proteobacteria	Gammaproteobacteria	Vibrionales	Vibrionaceae	Vibrio	NA
ASV_4152	4.59298	5.95669	1.77483	3.35619	0.000790229	0.00274205	Bacteria	Proteobacteria	Gammaproteobacteria	Vibrionales	Vibrionaceae	Vibrio	NA
ASV_354	16.5135	6.07201	1.88016	3.22951	0.00124	0.00416615	Bacteria	Proteobacteria	Alphaproteobacteria	Rhodobacterales	Rhodobacteraceae	Sulfitobacter	NA
ASV_3948	6.09155	6.11836	1.53208	3.99349	6.51e-05	0.00025679	Bacteria	Proteobacteria	Gammaproteobacteria	Vibrionales	Vibrionaceae	Vibrio	NA
ASV_3436	5.06279	6.29334	1.98669	3.16775	0.00153624	0.00502843	Bacteria	Bacteroidetes	Flavobacteriia	Flavobacteriales	Flavobacteriaceae	Tenacibaculum	Tenacibaculum_maritimum
ASV_3554	8.26843	6.30257	1.77605	3.54864	0.00038723	0.00138922	Bacteria	Proteobacteria	Gammaproteobacteria	Vibrionales	Vibrionaceae	Vibrio	NA
ASV_448	23.084	6.8039	1.76426	3.85651	0.000115017	0.000439976	Bacteria	Proteobacteria	Gammaproteobacteria	Vibrionales	Vibrionaceae	Vibrio	NA
ASV_3437	8.99482	6.83213	1.95343	3.49751	0.000469625	0.00165673	Bacteria	Bacteroidetes	Flavobacteriia	Flavobacteriales	Flavobacteriaceae	Tenacibaculum	Tenacibaculum_maritimum
ASV_591	7.37107	6.86648	2.06236	3.32944	0.000870223	0.00298698	Bacteria	Planctomycetes	Planctomycetacia	Planctomycetales	Planctomycetaceae	Planctomyces	NA
ASV_3654	9.68233	6.89226	1.6349	4.21572	2.49e-05	0.000106828	Bacteria	Proteobacteria	Gammaproteobacteria	Vibrionales	Vibrionaceae	Vibrio	NA
ASV_3472	9.8628	6.94867	1.60884	4.31907	1.57e-05	6.96e-05	Bacteria	Proteobacteria	Gammaproteobacteria	Vibrionales	Vibrionaceae	Vibrio	NA
ASV_132	38.0547	7.03648	1.95002	3.60842	0.000308068	0.00113734	Bacteria	Proteobacteria	Gammaproteobacteria	Vibrionales	Vibrionaceae	Vibrio	NA
ASV_56	9.16619	7.17276	2.38046	3.01319	0.00258521	0.00812678	Bacteria	Proteobacteria	Gammaproteobacteria	Vibrionales	Vibrionaceae	Photobacterium	NA
ASV_3607	9.28273	7.18012	2.20528	3.25588	0.00113043	0.00381821	Bacteria	Proteobacteria	Gammaproteobacteria	Vibrionales	Vibrionaceae	Vibrio	NA
ASV_73	99.789	7.27459	1.32442	5.49264	3.96e-08	2.19e-07	Bacteria	Proteobacteria	Gammaproteobacteria	Vibrionales	Vibrionaceae	Vibrio	NA
ASV_371	25.7074	7.51674	1.4604	5.14703	2.65e-07	1.41e-06	Bacteria	Bacteroidetes	Flavobacteriia	Flavobacteriales	Flavobacteriaceae	Tenacibaculum	Tenacibaculum_maritimum
ASV_149	12.5821	7.63465	2.1215	3.5987	0.00031981	0.00116712	Bacteria	Proteobacteria	Alphaproteobacteria	Rhodobacterales	Rhodobacteraceae	Sulfitobacter	bacterium_L188S.84
ASV_541	16.7561	7.68275	2.04511	3.75665	0.000172206	0.000647046	Bacteria	Proteobacteria	Gammaproteobacteria	Vibrionales	Vibrionaceae	Vibrio	NA
ASV_4066	15.6251	7.74504	1.83319	4.22489	2.39e-05	0.000103268	Bacteria	Proteobacteria	Gammaproteobacteria	Vibrionales	Vibrionaceae	Vibrio	NA
ASV_235	18.286	8.19441	1.78433	4.59243	4.38e-06	2.03e-05	Bacteria	Proteobacteria	Alphaproteobacteria	Rhodobacterales	Rhodobacteraceae	Maribius	NA
ASV_190	25.3129	8.27996	2.17469	3.80741	0.000140427	0.000530781	Bacteria	Proteobacteria	Gammaproteobacteria	Vibrionales	Vibrionaceae	Vibrio	NA
ASV_248	22.8712	8.33598	2.04793	4.07045	4.69e-05	0.000190997	Bacteria	Proteobacteria	Gammaproteobacteria	Vibrionales	Vibrionaceae	Aliivibrio	NA
ASV_133	71.4989	8.42545	1.5186	5.54818	2.89e-08	1.62e-07	Bacteria	Proteobacteria	Gammaproteobacteria	Vibrionales	Vibrionaceae	Vibrio	NA
ASV_63	48.4378	8.42603	2.03946	4.13149	3.6e-05	0.000150567	Bacteria	Proteobacteria	Gammaproteobacteria	Vibrionales	Vibrionaceae	Vibrio	NA
ASV_626	11.939	9.42607	2.35015	4.01083	6.05e-05	0.00024013	Bacteria	Proteobacteria	Gammaproteobacteria	Vibrionales	Vibrionaceae	Vibrio	NA
ASV_179	19.9108	9.7729	2.14151	4.56355	5.03e-06	2.31e-05	Bacteria	Proteobacteria	Gammaproteobacteria	Vibrionales	Vibrionaceae	Vibrio	NA
ASV_399	18.5214	11.3445	1.99014	5.70037	1.2e-08	7.03e-08	Bacteria	Proteobacteria	Gammaproteobacteria	Vibrionales	Vibrionaceae	Vibrio	NA
ASV_101	2109.55	14.5997	3.60748	4.04706	5.19e-05	0.000208445	Bacteria	Proteobacteria	Gammaproteobacteria	Pseudomonadales	Moraxellaceae	Acinetobacter	NA
ASV_206	37.9129	14.716	3.18217	4.62452	3.75e-06	1.77e-05	Bacteria	Bacteroidetes	Flavobacteriia	Flavobacteriales	Flavobacteriaceae	Flavobacterium	Flavobacterium_frigidarium
ASV_286	2.52026	14.8137	3.6097	4.10386	4.06e-05	0.000167535	Bacteria	Bacteroidetes	Flavobacteriia	Flavobacteriales	Flavobacteriaceae	Flavobacterium	NA
ASV_640	1.77688	14.9898	3.6097	4.15265	3.29e-05	0.000140062	Bacteria	Proteobacteria	Alphaproteobacteria	Rhodobacterales	Rhodobacteraceae	NA	NA
ASV_376	2.42033	15.6047	3.60959	4.32312	1.54e-05	6.88e-05	Bacteria	Proteobacteria	Alphaproteobacteria	Caulobacterales	Caulobacteraceae	NA	NA
ASV_126	7.08538	16.0785	3.58972	4.47904	7.5e-06	3.43e-05	Bacteria	Bacteroidetes	Flavobacteriia	Flavobacteriales	Flavobacteriaceae	Mesonia	NA
ASV_52	245.655	16.5363	2.61154	6.33203	2.42e-10	1.6e-09	Bacteria	Bacteroidetes	Flavobacteriia	Flavobacteriales	Flavobacteriaceae	Maribacter	NA
ASV_197	3.85894	16.5956	3.60458	4.60404	4.14e-06	1.93e-05	Bacteria	Firmicutes	Bacilli	Bacillales	Staphylococcaceae	Staphylococcus	Staphylococcus_sp._C-D-MA2
ASV_208	29.8923	16.6254	2.43788	6.8196	9.13e-12	7.43e-11	Bacteria	Actinobacteria	Actinobacteria	Micrococcales	Micrococcaceae	Arthrobacter	Arthrobacter_sp._BB77
ASV_147	62.7084	16.9148	2.93664	5.75992	8.42e-09	5.04e-08	Bacteria	Bacteroidetes	Flavobacteriia	Flavobacteriales	Flavobacteriaceae	Maribacter	NA
ASV_750	564.564	17.0505	3.6018	4.73389	2.2e-06	1.05e-05	Bacteria	Proteobacteria	Gammaproteobacteria	Pseudomonadales	Pseudomonadaceae	Pseudomonas	Pseudomonas_brenneri
ASV_87	309.847	17.2853	3.00483	5.7525	8.79e-09	5.22e-08	Bacteria	Proteobacteria	Alphaproteobacteria	Rhodobacterales	Rhodobacteraceae	Sulfitobacter	Sulfitobacter_sp._W-BA2
ASV_186	10.4079	17.3942	3.60102	4.83035	1.36e-06	6.71e-06	Bacteria	Proteobacteria	Alphaproteobacteria	Rhizobiales	Bradyrhizobiaceae	Bradyrhizobium	NA
ASV_756	5.63896	17.509	3.60069	4.86267	1.16e-06	5.79e-06	Bacteria	Proteobacteria	Gammaproteobacteria	Oceanospirillales	Halomonadaceae	Cobetia	NA
ASV_82	4.79621	17.7224	3.59992	4.923	8.52e-07	4.33e-06	Bacteria	Proteobacteria	Alphaproteobacteria	Rhizobiales	Phyllobacteriaceae	Hoeflea	NA
ASV_129	86.9999	17.9297	2.4177	7.41603	1.21e-13	1.74e-12	Bacteria	Bacteroidetes	Flavobacteriia	Flavobacteriales	Flavobacteriaceae	Olleya	NA
ASV_227	5.31788	18.1795	3.21089	5.66183	1.5e-08	8.65e-08	Bacteria	Proteobacteria	Gammaproteobacteria	Cellvibrionales	Halieaceae	OM60[NOR5]_clade	NA
ASV_249	4.68425	18.5071	3.59626	5.14622	2.66e-07	1.41e-06	Bacteria	Proteobacteria	Alphaproteobacteria	Rhodobacterales	Rhodobacteraceae	Paracocccus	NA
ASV_200	18.0029	18.6108	2.44487	7.61219	2.69e-14	5.52e-13	Bacteria	Bacteroidetes	Flavobacteriia	Flavobacteriales	Flavobacteriaceae	Mesonia	NA
ASV_143	10.8341	19.7954	3.58952	5.51477	3.49e-08	1.95e-07	Bacteria	Proteobacteria	Epsilonproteobacteria	Campylobacterales	Campylobacteraceae	Arcobacter	NA
ASV_365	66.3748	20.1321	2.40103	8.38476	5.08e-17	1.75e-15	Bacteria	Proteobacteria	Gammaproteobacteria	Alteromonadales	Pseudoalteromonadaceae	Pseudoalteromonas	NA
ASV_181	12.4676	20.5052	2.93047	6.99724	2.61e-12	2.47e-11	Bacteria	Actinobacteria	Acidimicrobiia	Acidimicrobiales	Acidimicrobiaceae	Illumatobacter	NA
ASV_381	3.52166	22.9039	3.58313	6.39215	1.64e-10	1.1e-09	Bacteria	Proteobacteria	Gammaproteobacteria	Vibrionales	Vibrionaceae	Vibrio	NA
ASV_872	8.74699	23.0108	3.19927	7.19253	6.36e-13	7.09e-12	Bacteria	Proteobacteria	Gammaproteobacteria	Alteromonadales	Pseudoalteromonadaceae	Pseudoalteromonas	NA
ASV_174	10.7776	23.2543	3.58188	6.49221	8.46e-11	5.84e-10	Bacteria	Proteobacteria	Gammaproteobacteria	Vibrionales	Vibrionaceae	Vibrio	NA
ASV_157	28.254	23.9829	2.0915	11.4668	1.94e-30	1.54e-28	Bacteria	Proteobacteria	Gammaproteobacteria	Vibrionales	Vibrionaceae	Vibrio	NA
ASV_84	45.6554	25.3708	1.76285	14.392	5.81e-47	9.23e-45	Bacteria	Proteobacteria	Gammaproteobacteria	Vibrionales	Vibrionaceae	Vibrio	NA

## Sheet: SigASVs_MRvsSURV
ASV	baseMean	log2FoldChange	lfcSE	stat	pvalue	padj	Domain	Phylum	Class	Order	Family	Genus	Species
ASV_1	97100.2	2.73596	0.54018	5.06491	4.08602e-07	1.97491e-06	Bacteria	Bacteroidetes	Flavobacteriia	Flavobacteriales	Flavobacteriaceae	Tenacibaculum	Tenacibaculum_maritimum_(TmarCan1/2)
ASV_10	1476.49	16.0507	2.80278	5.72671	1.02398e-08	5.42057e-08	Bacteria	Proteobacteria	Gammaproteobacteria	Pseudomonadales	Moraxellaceae	Psychrobacter	Psychrobacter_celer
ASV_1001	1256.94	-48.1016	3.53518	-13.6066	3.66086e-42	1.28515e-40	Bacteria	Proteobacteria	Gammaproteobacteria	Pseudomonadales	Pseudomonadaceae	Pseudomonas	NA
ASV_101	2109.55	-15.4003	3.53237	-4.35977	1.302e-05	5.86778e-05	Bacteria	Proteobacteria	Gammaproteobacteria	Pseudomonadales	Moraxellaceae	Acinetobacter	NA
ASV_102	184.182	15.9432	2.5352	6.28874	3.20046e-10	1.82453e-09	Bacteria	Cyanobacteria	Chloroplast	NA	NA	NA	NA
ASV_103	146.082	-7.4358	2.34464	-3.1714	0.00151705	0.00562151	Bacteria	Bacteroidetes	Flavobacteriia	Flavobacteriales	Flavobacteriaceae	Dokdonia	NA
ASV_105	214.192	-12.113	1.642	-7.37699	1.61903e-13	1.14883e-12	Bacteria	Actinobacteria	Actinobacteria	Micrococcales	Micrococcaceae	Arthrobacter	Arthrobacter_sp._BB77
ASV_107	66.6016	-31.8715	2.26376	-14.079	5.11255e-45	2.27338e-43	Bacteria	Proteobacteria	Betaproteobacteria	Burkholderiales	Oxalobacteraceae	Noviherbaspirillum	NA
ASV_11	325.71	-12.887	2.06035	-6.25478	3.98074e-10	2.23122e-09	Bacteria	Firmicutes	Bacilli	Bacillales	Bacillaceae	Geobacillus	NA
ASV_111	75.8158	-28.4142	2.93121	-9.69371	3.20669e-22	4.19385e-21	Bacteria	Bacteroidetes	Flavobacteriia	Flavobacteriales	Flavobacteriaceae	NS5_marine_group	NA
ASV_112	17.7503	-26.7262	3.0397	-8.79238	1.46425e-18	1.57525e-17	Bacteria	Proteobacteria	Betaproteobacteria	Burkholderiales	Oxalobacteraceae	Massilia	NA
ASV_113	17.4431	-25.4183	3.53679	-7.18681	6.63207e-13	4.46828e-12	Bacteria	Proteobacteria	Alphaproteobacteria	Rhodobacterales	Rhodobacteraceae	Roseobacter	NA
ASV_116	112.375	-29.2344	2.35066	-12.4366	1.65307e-35	3.80207e-34	Bacteria	Bacteroidetes	Flavobacteriia	Flavobacteriales	Flavobacteriaceae	Flavobacterium	NA
ASV_118	12.7788	-23.2673	3.53903	-6.57449	4.88212e-11	2.90748e-10	Bacteria	Bacteroidetes	Flavobacteriia	Flavobacteriales	Flavobacteriaceae	Nonlabens	NA
ASV_12	4356.47	-34.6188	2.16636	-15.9802	1.75699e-57	1.67416e-55	Bacteria	Firmicutes	Bacilli	Bacillales	Bacillaceae	Geobacillus	NA
ASV_120	160.923	-31.3676	2.17578	-14.4167	4.06419e-47	2.25901e-45	Bacteria	Proteobacteria	Betaproteobacteria	Burkholderiales	Alcaligenaceae	Pigmentiphaga	NA
ASV_121	12.2173	18.1089	2.80644	6.45263	1.09923e-10	6.37553e-10	Bacteria	Cyanobacteria	Chloroplast	Gossypium_arboreum	NA	NA	NA
ASV_1233	7.98006	-4.39005	1.46385	-2.99897	0.00270891	0.00950971	NA	NA	NA	NA	NA	NA	NA
ASV_124	7.22119	5.40387	1.65396	3.26723	0.00108604	0.00411585	Bacteria	Planctomycetes	Planctomycetacia	Planctomycetales	Planctomycetaceae	Planctomyces	NA
ASV_125	18.4342	-24.4806	3.53765	-6.92001	4.51615e-12	2.78914e-11	Bacteria	Proteobacteria	Gammaproteobacteria	Pseudomonadales	Moraxellaceae	Moraxella	NA
ASV_127	8.58065	5.69022	1.89734	2.99906	0.00270816	0.00950971	Bacteria	Planctomycetes	Planctomycetacia	Planctomycetales	Planctomycetaceae	NA	NA
ASV_128	141.709	13.6761	3.52787	3.8766	0.000105928	0.000438845	Bacteria	Firmicutes	Bacilli	Bacillales	Staphylococcaceae	Staphylococcus	NA
ASV_129	86.9999	-8.90443	2.34446	-3.79808	0.000145824	0.000596715	Bacteria	Bacteroidetes	Flavobacteriia	Flavobacteriales	Flavobacteriaceae	Olleya	NA
ASV_130	102.731	-29.2201	2.37566	-12.2998	9.08174e-35	1.95404e-33	Bacteria	Bacteroidetes	Flavobacteriia	Flavobacteriales	Flavobacteriaceae	Chryseobacterium	NA
ASV_1333	138.072	-11.4898	3.53234	-3.25276	0.0011429	0.00430685	NA	NA	NA	NA	NA	NA	NA
ASV_134	38.1577	-26.966	3.38445	-7.96763	1.61748e-15	1.28435e-14	Bacteria	Actinobacteria	Actinobacteria	NA	NA	NA	NA
ASV_137	15.7845	-22.9095	3.53974	-6.47207	9.66666e-11	5.65585e-10	Bacteria	Firmicutes	Bacilli	Lactobacillales	Streptococcaceae	Streptococcus	NA
ASV_1372	275.297	-46.742	3.53534	-13.2214	6.60548e-40	1.91559e-38	Bacteria	Proteobacteria	Gammaproteobacteria	Pseudomonadales	Pseudomonadaceae	Pseudomonas	NA
ASV_138	13.0392	-26.2428	2.50444	-10.4785	1.08455e-25	1.68231e-24	Bacteria	Bacteroidetes	Flavobacteriia	Flavobacteriales	Flavobacteriaceae	Flavobacterium	NA
ASV_147	62.7084	-10.1618	2.86462	-3.54734	0.000389143	0.00153585	Bacteria	Bacteroidetes	Flavobacteriia	Flavobacteriales	Flavobacteriaceae	Maribacter	NA
ASV_149	12.5821	6.45402	2.08538	3.09488	0.00196891	0.00709871	Bacteria	Proteobacteria	Alphaproteobacteria	Rhodobacterales	Rhodobacteraceae	Sulfitobacter	bacterium_L188S.84
ASV_15	1173.09	-31.8513	1.78283	-17.8656	2.18537e-71	7.28822e-69	Bacteria	Bacteroidetes	Flavobacteriia	Flavobacteriales	Flavobacteriaceae	Gillisia	NA
ASV_150	110.414	16.5101	2.93268	5.62968	1.80546e-08	9.48222e-08	Bacteria	Bacteroidetes	Flavobacteriia	Flavobacteriales	Flavobacteriaceae	NA	NA
ASV_1500	5.8555	-24.6158	3.53781	-6.95794	3.45277e-12	2.18281e-11	NA	NA	NA	NA	NA	NA	NA
ASV_151	139.95	-38.4857	3.48797	-11.0338	2.62432e-28	4.73086e-27	Bacteria	Proteobacteria	Betaproteobacteria	Burkholderiales	Oxalobacteraceae	Massilia	NA
ASV_154	161.175	-5.95909	1.40071	-4.25435	2.0966e-05	9.32288e-05	NA	NA	NA	NA	NA	NA	NA
ASV_155	1107.88	-47.256	3.53529	-13.367	9.43299e-41	2.9961e-39	Bacteria	Proteobacteria	Gammaproteobacteria	Pseudomonadales	Pseudomonadaceae	Pseudomonas	Pseudomonas_sp._NN018572
ASV_156	20.0815	-25.58	2.88096	-8.879	6.74624e-19	7.62669e-18	Bacteria	Proteobacteria	Alphaproteobacteria	Rhodobacterales	Rhodobacteraceae	Planktomarina	NA
ASV_16	988.287	-4.47059	1.05214	-4.24907	2.14662e-05	9.48211e-05	Bacteria	Proteobacteria	Gammaproteobacteria	Pseudomonadales	Moraxellaceae	Psychrobacter	unidentified_marine_bacterioplankton
ASV_160	62.2211	17.7787	3.55527	5.00065	5.71372e-07	2.74176e-06	Bacteria	Cyanobacteria	Chloroplast	NA	NA	NA	NA
ASV_164	62.1392	-41.8352	2.97504	-14.0621	6.49632e-45	2.70815e-43	Bacteria	Bacteroidetes	Flavobacteriia	Flavobacteriales	Flavobacteriaceae	Polaribacter	NA
ASV_165	21.7144	-29.3015	3.51536	-8.33528	7.73154e-17	7.0643e-16	Bacteria	Bacteroidetes	Flavobacteriia	Flavobacteriales	Flavobacteriaceae	Leeuwenhoekiella	Leeuwenhoekiella_sp._Hel_I_48
ASV_168	70.9877	21.7408	2.38363	9.12087	7.45204e-20	8.87592e-19	Bacteria	Cyanobacteria	Chloroplast	NA	NA	NA	NA
ASV_171	136.91	14.9394	3.05772	4.8858	1.03011e-06	4.83862e-06	Bacteria	Bacteroidetes	Flavobacteriia	Flavobacteriales	Flavobacteriaceae	Nonlabens	Nonlabens_dokdonensis
ASV_177	13.9283	-28.7707	3.53654	-8.13527	4.1101e-16	3.34322e-15	Bacteria	Proteobacteria	Betaproteobacteria	Burkholderiales	Comamonadaceae	Xylophilus	NA
ASV_178	17.9831	19.0325	2.89096	6.58345	4.5964e-11	2.76198e-10	Bacteria	Bacteroidetes	Flavobacteriia	Flavobacteriales	NS9_marine_group	NA	NA
ASV_18	9715.89	-51.4877	3.53402	-14.5692	4.41253e-48	2.6756e-46	Bacteria	Proteobacteria	Gammaproteobacteria	Pseudomonadales	Moraxellaceae	Acinetobacter	NA
ASV_180	104.216	-35.3678	3.39222	-10.4262	1.8835e-25	2.79177e-24	Bacteria	Bacteroidetes	Flavobacteriia	Flavobacteriales	Flavobacteriaceae	Olleya	NA
ASV_188	26.6627	-33.5665	2.65073	-12.6631	9.46464e-37	2.25461e-35	Bacteria	Proteobacteria	Betaproteobacteria	Burkholderiales	Comamonadaceae	Xylophilus	NA
ASV_189	20.0304	-33.4598	2.36749	-14.133	2.37718e-45	1.13256e-43	Bacteria	Bacteroidetes	Flavobacteriia	Flavobacteriales	Flavobacteriaceae	Flavobacterium	NA
ASV_196	49.7164	-25.3999	3.53669	-7.18182	6.87913e-13	4.58838e-12	Bacteria	Bacteroidetes	Flavobacteriia	Flavobacteriales	Cryomorphaceae	Owenweeksia	NA
ASV_198	10.6477	-28.8254	3.52933	-8.16739	3.15144e-16	2.72988e-15	Bacteria	Bacteroidetes	Flavobacteriia	Flavobacteriales	Flavobacteriaceae	Polaribacter	NA
ASV_20	293.294	-46.6585	3.49736	-13.3411	1.33517e-40	4.048e-39	Bacteria	Bacteroidetes	Flavobacteriia	Flavobacteriales	Flavobacteriaceae	Lacinutrix	Lacinutrix_sp._MA343
ASV_201	84.3703	-31.509	2.59808	-12.1278	7.52324e-34	1.56812e-32	Bacteria	Proteobacteria	Gammaproteobacteria	Pseudomonadales	Pseudomonadaceae	Pseudomonas	Pseudomonas_sp._M49-6.1
ASV_204	7.86539	-25.8683	3.02057	-8.56404	1.08984e-17	1.1014e-16	Bacteria	Proteobacteria	Betaproteobacteria	Burkholderiales	Oxalobacteraceae	Noviherbaspirillum	NA
ASV_205	101.774	-6.54271	1.74242	-3.75495	0.000173377	0.000705138	NA	NA	NA	NA	NA	NA	NA
ASV_206	37.9129	-11.0183	3.10998	-3.54288	0.000395779	0.00155285	Bacteria	Bacteroidetes	Flavobacteriia	Flavobacteriales	Flavobacteriaceae	Flavobacterium	Flavobacterium_frigidarium
ASV_207	114.828	-9.52697	3.06176	-3.1116	0.00186076	0.0067821	Bacteria	Cyanobacteria	Chloroplast	NA	NA	NA	NA
ASV_208	29.8923	-8.75138	2.36552	-3.69956	0.000215972	0.000867793	Bacteria	Actinobacteria	Actinobacteria	Micrococcales	Micrococcaceae	Arthrobacter	Arthrobacter_sp._BB77
ASV_215	51.8479	-40.9936	3.19353	-12.8365	1.02465e-37	2.53127e-36	Bacteria	Actinobacteria	Actinobacteria	Micrococcales	Micrococcaceae	Arthrobacter	Arthrobacter_sp._'SMCC_ZAT031'
ASV_216	8.99275	-25.5778	3.02714	-8.44951	2.92529e-17	2.82778e-16	Bacteria	Bacteroidetes	Flavobacteriia	Flavobacteriales	Flavobacteriaceae	Leeuwenhoekiella	NA
ASV_225	18.133	-31.9914	2.64777	-12.0824	1.30851e-33	2.64477e-32	Bacteria	Bacteroidetes	Flavobacteriia	Flavobacteriales	Flavobacteriaceae	Flavobacterium	NA
ASV_229	7.4985	19.905	3.42416	5.8131	6.13257e-09	3.27234e-08	Bacteria	Bacteroidetes	Flavobacteriia	Flavobacteriales	Cryomorphaceae	Fluviicola	NA
ASV_230	160.197	-8.95494	1.49944	-5.97218	2.34098e-09	1.26946e-08	Bacteria	Actinobacteria	Actinobacteria	Micrococcales	Micrococcaceae	Arthrobacter	NA
ASV_231	10.9688	-22.6778	3.54018	-6.40582	1.49566e-10	8.60005e-10	Bacteria	Proteobacteria	Alphaproteobacteria	SAR11_clade	Surface_1	NA	NA
ASV_235	18.286	7.03772	1.75109	4.01906	5.84311e-05	0.000245117	Bacteria	Proteobacteria	Alphaproteobacteria	Rhodobacterales	Rhodobacteraceae	Maribius	NA
ASV_24	568.017	-31.3638	2.90475	-10.7974	3.54002e-27	5.90298e-26	Bacteria	Firmicutes	Bacilli	Bacillales	Bacillaceae	Geobacillus	NA
ASV_245	67.8633	20.3419	2.92383	6.95729	3.46893e-12	2.18281e-11	Bacteria	Proteobacteria	Gammaproteobacteria	Pseudomonadales	Moraxellaceae	Psychrobacter	NA
ASV_247	36.6615	7.26673	2.39954	3.02838	0.00245866	0.00872299	Bacteria	Proteobacteria	Gammaproteobacteria	Pseudomonadales	Moraxellaceae	Psychrobacter	NA
ASV_248	22.8712	7.32962	2.01446	3.63851	0.000274222	0.00108873	Bacteria	Proteobacteria	Gammaproteobacteria	Vibrionales	Vibrionaceae	Aliivibrio	NA
ASV_25	6370.3	-34.5627	2.35497	-14.6765	9.11793e-49	6.08166e-47	Bacteria	Proteobacteria	Gammaproteobacteria	Pseudomonadales	Pseudomonadaceae	Pseudomonas	Pseudomonas_sp._RA12
ASV_251	8.42774	-29.6098	3.53734	-8.37064	5.73059e-17	5.38353e-16	Bacteria	Bacteroidetes	Flavobacteriia	Flavobacteriales	Flavobacteriaceae	Ulvibacter	Ulvibacter_sp._IMCC12008
ASV_260	48.1113	21.8702	2.41222	9.0664	1.23009e-19	1.41461e-18	Bacteria	Proteobacteria	Gammaproteobacteria	Pseudomonadales	Moraxellaceae	Alkanindiges	NA
ASV_264	2.03755	-18.6627	3.55542	-5.24909	1.52853e-07	7.60844e-07	Bacteria	Bacteroidetes	Flavobacteriia	Flavobacteriales	Flavobacteriaceae	Ulvibacter	NA
ASV_266	9.26161	-28.6944	3.53716	-8.11227	4.96838e-16	3.99266e-15	Bacteria	Proteobacteria	Betaproteobacteria	Burkholderiales	Oxalobacteraceae	Massilia	NA
ASV_27	7002.44	-35.0621	3.53408	-9.92113	3.36906e-23	4.7812e-22	Bacteria	Proteobacteria	Gammaproteobacteria	Pseudomonadales	Pseudomonadaceae	Pseudomonas	Pseudomonas_sp._8S-1
ASV_270	3.55522	-36.945	3.53841	-10.4411	1.6087e-25	2.43865e-24	Bacteria	Proteobacteria	Alphaproteobacteria	Rhodobacterales	Rhodobacteraceae	Litoreibacter	NA
ASV_271	56.6238	-7.47775	1.22502	-6.1042	1.03317e-09	5.64857e-09	NA	NA	NA	NA	NA	NA	NA
ASV_276	243.898	-12.2658	3.53228	-3.47247	0.000515688	0.00198823	Bacteria	Bacteroidetes	Flavobacteriia	Flavobacteriales	Flavobacteriaceae	Ulvibacter	NA
ASV_277	75.5623	-7.87282	1.81381	-4.34048	1.4217e-05	6.36427e-05	NA	NA	NA	NA	NA	NA	NA
ASV_28	408.955	-45.3031	3.0401	-14.9018	3.20736e-50	2.37701e-48	Bacteria	Firmicutes	Bacilli	Bacillales	Bacillaceae	Geobacillus	NA
ASV_282	7.15798	-29.921	3.53756	-8.4581	2.71768e-17	2.66572e-16	Bacteria	Bacteroidetes	Flavobacteriia	Flavobacteriales	Flavobacteriaceae	Chryseobacterium	NA
ASV_284	13.0903	7.87641	1.80143	4.37231	1.2294e-05	5.5783e-05	Bacteria	Planctomycetes	Planctomycetacia	Planctomycetales	Planctomycetaceae	Planctomyces	NA
ASV_287	2.35297	-29.2785	3.53927	-8.27248	1.31196e-16	1.1524e-15	Bacteria	Bacteroidetes	Flavobacteriia	Flavobacteriales	Flavobacteriaceae	Polaribacter	NA
ASV_290	3.83238	-37.4826	3.50213	-10.7028	9.87711e-27	1.56858e-25	Bacteria	Bacteroidetes	Flavobacteriia	Flavobacteriales	Flavobacteriaceae	Flavobacterium	Flavobacterium_frigidarium
ASV_291	3.20195	-29.4292	3.53859	-8.31663	9.05025e-17	8.15745e-16	Bacteria	Proteobacteria	Betaproteobacteria	Burkholderiales	Comamonadaceae	BAL58_marine_group	NA
ASV_2910	1267.45	-14.4913	3.1666	-4.5763	4.73264e-06	2.1621e-05	NA	NA	NA	NA	NA	NA	NA
ASV_2913	6.22259	-24.5897	3.53781	-6.95056	3.63848e-12	2.2681e-11	NA	NA	NA	NA	NA	NA	NA
ASV_297	13.2871	-42.0023	3.5366	-11.8765	1.56888e-32	2.98984e-31	Bacteria	Proteobacteria	Betaproteobacteria	Burkholderiales	Oxalobacteraceae	Noviherbaspirillum	NA
ASV_298	50.4226	-26.5976	2.7389	-9.71103	2.70583e-22	3.60958e-21	Bacteria	Actinobacteria	Actinobacteria	Corynebacteriales	Corynebacteriaceae	NA	NA
ASV_3	32731.7	-37.2733	2.60055	-14.3328	1.36464e-46	7.00164e-45	Bacteria	Proteobacteria	Gammaproteobacteria	Pseudomonadales	Pseudomonadaceae	Pseudomonas	NA
ASV_3014	5.59185	-24.0041	3.25641	-7.37135	1.68913e-13	1.17566e-12	NA	NA	NA	NA	NA	NA	NA
ASV_308	89.6723	16.7246	2.72623	6.13472	8.53099e-10	4.70262e-09	Bacteria	Bacteroidetes	Flavobacteriia	Flavobacteriales	Cryomorphaceae	Crocinitomix	NA
ASV_309	36.1018	-35.5247	3.24039	-10.9631	5.74993e-28	1.00926e-26	Bacteria	Proteobacteria	Alphaproteobacteria	Sphingomonadales	Sphingomonadaceae	Sphingomonas	NA
ASV_31	7150.26	-48.9056	3.53408	-13.8383	1.49719e-43	5.54791e-42	Bacteria	Proteobacteria	Gammaproteobacteria	Pseudomonadales	Pseudomonadaceae	Pseudomonas	NA
ASV_310	6.32571	-29.9522	3.53767	-8.46664	2.52567e-17	2.51436e-16	Bacteria	Bacteroidetes	Flavobacteriia	Flavobacteriales	Flavobacteriaceae	Polaribacter	Polaribacter_sp._Hel1_33_49
ASV_317	5.26504	-32.6514	3.53786	-9.22915	2.72796e-20	3.36954e-19	Bacteria	Cyanobacteria	Chloroplast	NA	NA	NA	NA
ASV_318	14.3382	-28.676	3.52084	-8.14466	3.80354e-16	3.13205e-15	Bacteria	Bacteroidetes	Flavobacteriia	Flavobacteriales	Flavobacteriaceae	Polaribacter	NA
ASV_32	76.2013	7.02552	1.71583	4.09453	4.23021e-05	0.000179717	Bacteria	Proteobacteria	Gammaproteobacteria	Pseudomonadales	Moraxellaceae	Psychrobacter	NA
ASV_322	158.386	-46.1109	3.53541	-13.0426	7.00389e-39	1.86864e-37	Bacteria	Proteobacteria	Gammaproteobacteria	Pseudomonadales	Pseudomonadaceae	Pseudomonas	NA
ASV_33	347.513	-29.3635	1.68069	-17.471	2.38119e-68	3.97063e-66	Bacteria	Proteobacteria	Alphaproteobacteria	Rhodobacterales	Rhodobacteraceae	Amylibacter	NA
ASV_330	9.90699	-32.2177	3.53704	-9.10866	8.34037e-20	9.7597e-19	Bacteria	Bacteroidetes	Cytophagia	Cytophagales	Cytophagaceae	Hymenobacter	NA
ASV_34	30.0704	-29.5418	3.53587	-8.35489	6.54911e-17	6.06702e-16	Bacteria	Proteobacteria	Gammaproteobacteria	Pseudomonadales	Pseudomonadaceae	Pseudomonas	NA
ASV_346	53.301	-6.46514	1.31221	-4.92692	8.35346e-07	3.9516e-06	NA	NA	NA	NA	NA	NA	NA
ASV_35	3892.73	-49.1271	3.53427	-13.9002	6.31665e-44	2.47836e-42	Bacteria	Proteobacteria	Gammaproteobacteria	Pseudomonadales	Moraxellaceae	Acinetobacter	NA
ASV_351	26.6799	20.2174	2.35859	8.5718	1.01876e-17	1.04541e-16	Bacteria	Cyanobacteria	Chloroplast	NA	NA	NA	NA
ASV_352	4.06856	-31.018	3.53819	-8.76663	1.84093e-18	1.94905e-17	Bacteria	Bacteroidetes	Flavobacteriia	Flavobacteriales	Flavobacteriaceae	Flavobacterium	NA
ASV_354	16.5135	6.85806	1.86544	3.67637	0.000236575	0.000944882	Bacteria	Proteobacteria	Alphaproteobacteria	Rhodobacterales	Rhodobacteraceae	Sulfitobacter	NA
ASV_355	31.0911	13.8591	3.56317	3.88955	0.000100431	0.000418672	Bacteria	Bacteroidetes	Flavobacteriia	Flavobacteriales	Flavobacteriaceae	NS2b_marine_group	NA
ASV_36	9.84883	-25.8943	3.53705	-7.32087	2.46376e-13	1.69415e-12	Bacteria	Cyanobacteria	Chloroplast	NA	NA	NA	NA
ASV_363	336.765	-39.102	3.53533	-11.0604	1.95316e-28	3.61876e-27	Bacteria	Proteobacteria	Gammaproteobacteria	Pseudomonadales	Pseudomonadaceae	Pseudomonas	NA
ASV_366	16.3147	6.32074	1.94424	3.25101	0.00114996	0.00430913	Bacteria	Proteobacteria	Gammaproteobacteria	Pseudomonadales	Moraxellaceae	Psychrobacter	NA
ASV_367	5.58445	-26.6419	3.53779	-7.53067	5.04817e-14	3.70014e-13	Bacteria	Bacteroidetes	Flavobacteriia	Flavobacteriales	Flavobacteriaceae	Formosa	NA
ASV_371	25.7074	6.03435	1.4273	4.22782	2.35972e-05	0.000103548	Bacteria	Bacteroidetes	Flavobacteriia	Flavobacteriales	Flavobacteriaceae	Tenacibaculum	Tenacibaculum_maritimum
ASV_380	3.96475	18.6077	3.5535	5.23643	1.63712e-07	8.08859e-07	Bacteria	Bacteroidetes	Flavobacteriia	Flavobacteriales	Cryomorphaceae	Crocinitomix	NA
ASV_381	3.52166	26.7239	3.53624	7.55714	4.1203e-14	3.123e-13	Bacteria	Proteobacteria	Gammaproteobacteria	Vibrionales	Vibrionaceae	Vibrio	NA
ASV_384	23.7116	-17.7697	2.50209	-7.10194	1.23021e-12	8.04459e-12	NA	NA	NA	NA	NA	NA	NA
ASV_386	9.83215	-38.6898	3.53706	-10.9384	7.55108e-28	1.29143e-26	Bacteria	Proteobacteria	Betaproteobacteria	Burkholderiales	Comamonadaceae	Acidovorax	NA
ASV_3880	6.17736	-24.6426	3.53781	-6.9655	3.27232e-12	2.09869e-11	NA	NA	NA	NA	NA	NA	NA
ASV_389	2.12896	-27.129	3.53953	-7.66458	1.79411e-14	1.37549e-13	Bacteria	Proteobacteria	Alphaproteobacteria	Sphingomonadales	Sphingomonadaceae	Sphingobium	NA
ASV_3933	1358.25	-14.6018	3.53203	-4.1341	3.56351e-05	0.000153346	NA	NA	NA	NA	NA	NA	NA
ASV_397	2.07259	-29.281	3.5396	-8.27238	1.31308e-16	1.1524e-15	Bacteria	Bacteroidetes	Flavobacteriia	Flavobacteriales	Flavobacteriaceae	Maribacter	NA
ASV_399	18.5214	8.09409	1.96015	4.12933	3.63825e-05	0.000155559	Bacteria	Proteobacteria	Gammaproteobacteria	Vibrionales	Vibrionaceae	Vibrio	NA
ASV_4	272.088	-7.38361	2.33514	-3.16196	0.00156714	0.00577502	Bacteria	Bacteroidetes	Flavobacteriia	Flavobacteriales	Flavobacteriaceae	Cellulophaga	Cellulophaga_sp._MM#3
ASV_40	137.4	-11.4988	1.76065	-6.53102	6.53217e-11	3.85572e-10	Bacteria	Bacteroidetes	Flavobacteriia	Flavobacteriales	Flavobacteriaceae	Flavobacterium	NA
ASV_416	7.72067	-26.1443	3.5375	-7.39063	1.46138e-13	1.04811e-12	Bacteria	Bacteroidetes	Flavobacteriia	Flavobacteriales	Flavobacteriaceae	Flavobacterium	Flavobacterium_frigidarium
ASV_42	161.606	-6.89557	1.69093	-4.07797	4.54308e-05	0.000191787	Bacteria	Bacteroidetes	Flavobacteriia	Flavobacteriales	Flavobacteriaceae	NA	NA
ASV_43	1093.39	-7.82483	1.5215	-5.14285	2.70596e-07	1.31743e-06	Bacteria	Proteobacteria	Gammaproteobacteria	Alteromonadales	Pseudoalteromonadaceae	Pseudoalteromonas	Pseudoalteromonas_sp._S1608
ASV_432	4.98025	-26.6954	3.53792	-7.5455	4.50569e-14	3.34042e-13	Bacteria	Deinococcus-Thermus	Deinococci	Deinococcales	Deinococcaceae	Deinococcus	Deinococcus_saxicola
ASV_433	20.3556	-18.4374	3.55826	-5.18159	2.20002e-07	1.07898e-06	Bacteria	Proteobacteria	Alphaproteobacteria	SAR11_clade	Surface_1	Candidatus_Pelagibacter	NA
ASV_434	6.29904	22.8611	2.80068	8.16271	3.2758e-16	2.80123e-15	Bacteria	Planctomycetes	Planctomycetacia	Planctomycetales	Planctomycetaceae	Rubripirellula	NA
ASV_436	2.75024	-28.8631	3.5389	-8.15596	3.46424e-16	2.88831e-15	Bacteria	Proteobacteria	Betaproteobacteria	Burkholderiales	Comamonadaceae	NA	NA
ASV_437	16.316	17.5585	3.55716	4.93611	7.96969e-07	3.79699e-06	Bacteria	Proteobacteria	Gammaproteobacteria	Pseudomonadales	Moraxellaceae	Acinetobacter	NA
ASV_44	426.183	-13.0591	1.79114	-7.29098	3.07718e-13	2.09436e-12	Bacteria	Bacteroidetes	Cytophagia	Cytophagales	Cyclobacteriaceae	Algoriphagus	NA
ASV_448	23.084	5.6121	1.73288	3.23859	0.00120121	0.004476	Bacteria	Proteobacteria	Gammaproteobacteria	Vibrionales	Vibrionaceae	Vibrio	NA
ASV_458	5.9174	-27.2392	3.53773	-7.69961	1.36481e-14	1.05852e-13	Bacteria	Bacteroidetes	Flavobacteriia	Flavobacteriales	Flavobacteriaceae	Polaribacter	Polaribacter_sp._WP25
ASV_46	18.2319	-28.8558	3.53625	-8.16001	3.35005e-16	2.82846e-15	Bacteria	Proteobacteria	Epsilonproteobacteria	Campylobacterales	Campylobacteraceae	Arcobacter	NA
ASV_47	306.982	-29.816	1.96032	-15.2097	3.0472e-52	2.54061e-50	Bacteria	Bacteroidetes	Flavobacteriia	Flavobacteriales	Flavobacteriaceae	Flavobacterium	NA
ASV_486	6.84598	16.752	3.56234	4.70254	2.56939e-06	1.19013e-05	Bacteria	Proteobacteria	Alphaproteobacteria	Sphingomonadales	Sphingomonadales_Incertae_Sedis	Kiloniella	NA
ASV_49	219.57	-8.61365	2.04912	-4.20359	2.62715e-05	0.00011453	Bacteria	Proteobacteria	Gammaproteobacteria	Pseudomonadales	Moraxellaceae	Psychrobacter	NA
ASV_5	97.0088	-8.7141	1.46168	-5.96171	2.49613e-09	1.34267e-08	Bacteria	Bacteroidetes	Flavobacteriia	Flavobacteriales	Flavobacteriaceae	Tenacibaculum	Tenacibaculum_maritimum
ASV_500	6.416	19.7945	3.54759	5.57971	2.40926e-08	1.24572e-07	Bacteria	Proteobacteria	Gammaproteobacteria	KI89A_clade	NA	NA	NA
ASV_503	5.51952	18.6885	3.55321	5.25961	1.44358e-07	7.23958e-07	Bacteria	Proteobacteria	Deltaproteobacteria	Desulfuromonadales	GR-WP33-58	NA	NA
ASV_506	9.77413	-29.9278	3.22243	-9.28735	1.58175e-20	1.99062e-19	Bacteria	Verrucomicrobia	Verrucomicrobiae	Verrucomicrobiales	Rubritaleaceae	Rubritalea	NA
ASV_51	719.399	-10.7473	1.91882	-5.60097	2.13154e-08	1.11073e-07	Bacteria	Actinobacteria	Actinobacteria	Micrococcales	Micrococcaceae	Arthrobacter	Arthrobacter_sp._BB77
ASV_511	43.5447	-19.2167	3.55264	-5.40913	6.33329e-08	3.22466e-07	Bacteria	Firmicutes	Bacilli	Lactobacillales	Streptococcaceae	Streptococcus	NA
ASV_512	32.3296	-24.6602	3.53754	-6.971	3.1469e-12	2.03785e-11	Bacteria	Proteobacteria	Alphaproteobacteria	Rhodobacterales	Rhodobacteraceae	Loktanella	Loktanella_atrilutea
ASV_52	245.655	-11.7477	2.53899	-4.62692	3.71141e-06	1.70725e-05	Bacteria	Bacteroidetes	Flavobacteriia	Flavobacteriales	Flavobacteriaceae	Maribacter	NA
ASV_532	9.69757	-29.6073	3.23542	-9.151	5.64112e-20	6.84114e-19	Bacteria	Proteobacteria	Betaproteobacteria	Burkholderiales	Comamonadaceae	Variovorax	NA
ASV_54	47.2129	-23.0039	3.12082	-7.37111	1.69211e-13	1.17566e-12	Bacteria	Actinobacteria	Actinobacteria	Micrococcales	Micrococcaceae	Rothia	NA
ASV_55	65.326	26.5042	1.56509	16.9346	2.50041e-64	3.33554e-62	Bacteria	Planctomycetes	Planctomycetacia	Planctomycetales	Planctomycetaceae	Rubripirellula	NA
ASV_557	19.4801	14.7783	3.56317	4.1475	3.36122e-05	0.00014558	Bacteria	Proteobacteria	Gammaproteobacteria	Oceanospirillales	Halomonadaceae	Halomonas	NA
ASV_573	24.0339	-42.5185	3.53396	-12.0314	2.43005e-33	4.76719e-32	Bacteria	Bacteroidetes	Cytophagia	Order_II	Rhodothermaceae	Rubrivirga	NA
ASV_586	3.64605	-26.6986	3.53837	-7.54545	4.50731e-14	3.34042e-13	Bacteria	Bacteroidetes	Flavobacteriia	Flavobacteriales	Flavobacteriaceae	Flavobacterium	NA
ASV_588	7.41382	5.66767	1.81085	3.12985	0.00174895	0.00640963	Bacteria	Planctomycetes	Planctomycetacia	Planctomycetales	Planctomycetaceae	Rubripirellula	NA
ASV_596	5.13184	-30.9313	3.49919	-8.83954	9.61105e-19	1.06843e-17	Bacteria	Actinobacteria	Actinobacteria	Micrococcales	Micrococcaceae	Arthrobacter	Arthrobacter_sp._BB77
ASV_597	125.833	-29.0819	3.45453	-8.41848	3.81395e-17	3.63415e-16	Bacteria	Actinobacteria	Actinobacteria	Micrococcales	Micrococcaceae	Arthrobacter	Arthrobacter_sp._BB77
ASV_6	1600.18	-4.18183	1.12533	-3.71609	0.000202327	0.000817893	Bacteria	Proteobacteria	Gammaproteobacteria	Pseudomonadales	Moraxellaceae	Psychrobacter	NA
ASV_60	16.7099	-9.43646	3.05476	-3.0891	0.00200764	0.00719944	Bacteria	Proteobacteria	Alphaproteobacteria	Rhodobacterales	Rhodobacteraceae	Planktotalea	NA
ASV_66	53.0504	-26.4345	2.03513	-12.9891	1.41146e-38	3.62095e-37	Bacteria	Proteobacteria	Alphaproteobacteria	Rhodobacterales	Rhodobacteraceae	Planktomarina	marine_metagenome
ASV_661	1373.61	-14.3381	2.07796	-6.90006	5.19791e-12	3.18074e-11	NA	NA	NA	NA	NA	NA	NA
ASV_67	210.785	-26.422	2.66414	-9.91764	3.48921e-23	4.84855e-22	Bacteria	Proteobacteria	Alphaproteobacteria	SAR11_clade	Surface_1	NA	NA
ASV_68	316.447	-47.4311	2.51005	-18.8965	1.21814e-79	8.12499e-77	Bacteria	Proteobacteria	Betaproteobacteria	Burkholderiales	Oxalobacteraceae	Noviherbaspirillum	NA
ASV_69	30.0078	24.1288	1.78079	13.5495	7.98092e-42	2.66164e-40	Bacteria	Planctomycetes	Planctomycetacia	Planctomycetales	Planctomycetaceae	Planctomyces	NA
ASV_7	298.415	-15.4777	2.17148	-7.12773	1.0204e-12	6.73865e-12	Bacteria	Firmicutes	Bacilli	Bacillales	Bacillaceae	Geobacillus	NA
ASV_714	968.685	-14.1683	2.60059	-5.4481	5.0911e-08	2.61212e-07	NA	NA	NA	NA	NA	NA	NA
ASV_717	248.902	-33.1421	3.53535	-9.37449	6.95099e-21	8.91599e-20	NA	NA	NA	NA	NA	NA	NA
ASV_725	3.08516	-31.2273	3.53866	-8.82459	1.09858e-18	1.20123e-17	Bacteria	Proteobacteria	Gammaproteobacteria	Pseudomonadales	Pseudomonadaceae	Pseudomonas	Pseudomonas_sp._M49-6.1
ASV_726	7.54107	-27.311	3.53751	-7.72039	1.15974e-14	9.10051e-14	Bacteria	Proteobacteria	Alphaproteobacteria	Rhodobacterales	Rhodobacteraceae	Loktanella	NA
ASV_75	3128.53	-35.5973	3.53438	-10.0717	7.36645e-24	1.06814e-22	Bacteria	Proteobacteria	Gammaproteobacteria	Pseudomonadales	Pseudomonadaceae	Pseudomonas	Pseudomonas_sp._8S-1
ASV_750	564.564	-12.4245	3.52723	-3.52244	0.0004276	0.00166789	Bacteria	Proteobacteria	Gammaproteobacteria	Pseudomonadales	Pseudomonadaceae	Pseudomonas	Pseudomonas_brenneri
ASV_757	26.263	-18.8128	3.55525	-5.29154	1.21289e-07	6.12876e-07	Bacteria	Firmicutes	Bacilli	Lactobacillales	Streptococcaceae	Streptococcus	NA
ASV_771	26.1445	-22.0074	3.54186	-6.21352	5.18095e-10	2.87974e-09	Bacteria	Firmicutes	Bacilli	Lactobacillales	Streptococcaceae	Streptococcus	NA
ASV_777	40.4155	-43.5974	3.53572	-12.3306	6.20103e-35	1.3787e-33	Bacteria	Actinobacteria	Actinobacteria	NA	NA	NA	NA
ASV_78	85.2027	-39.5785	2.22475	-17.7901	8.43728e-71	1.87589e-68	Bacteria	Bacteroidetes	Flavobacteriia	Flavobacteriales	Flavobacteriaceae	Flavobacterium	Flavobacterium_frigidarium
ASV_8	1266.2	-26.467	2.01938	-13.1065	3.02289e-39	8.40112e-38	Bacteria	Proteobacteria	Gammaproteobacteria	Pseudomonadales	Moraxellaceae	Psychrobacter	NA
ASV_80	45.8709	-7.16029	2.33888	-3.06142	0.00220286	0.00785728	Bacteria	Proteobacteria	Gammaproteobacteria	Pseudomonadales	Moraxellaceae	Psychrobacter	NA
ASV_83	310.492	-8.73518	1.81799	-4.80486	1.54857e-06	7.22305e-06	Bacteria	Proteobacteria	Gammaproteobacteria	Alteromonadales	Pseudoalteromonadaceae	Pseudoalteromonas	NA
ASV_831	200.081	-11.9987	3.5323	-3.39685	0.000681674	0.00261309	Bacteria	Proteobacteria	Gammaproteobacteria	Pseudomonadales	Pseudomonadaceae	Pseudomonas	NA
ASV_840	2.54414	-30.6405	3.53907	-8.65777	4.81065e-18	5.0136e-17	Bacteria	Bacteroidetes	Sphingobacteriia	Sphingobacteriales	Chitinophagaceae	Hydrotalea	NA
ASV_85	152.297	-33.669	2.06266	-16.3231	6.75742e-60	7.512e-58	Bacteria	Bacteroidetes	Flavobacteriia	Flavobacteriales	Flavobacteriaceae	Flavobacterium	NA
ASV_86	25.6752	5.18364	1.48826	3.48301	0.000495802	0.00192268	Bacteria	Planctomycetes	Planctomycetacia	Planctomycetales	Planctomycetaceae	Blastopirellula	NA
ASV_87	309.847	-11.33	2.93228	-3.86389	0.000111595	0.000459468	Bacteria	Proteobacteria	Alphaproteobacteria	Rhodobacterales	Rhodobacteraceae	Sulfitobacter	Sulfitobacter_sp._W-BA2
ASV_880	173.634	-11.8041	3.53231	-3.34175	0.000832528	0.00317312	Bacteria	Proteobacteria	Gammaproteobacteria	Pseudomonadales	Pseudomonadaceae	Pseudomonas	Pseudomonas_sp._NN018572
ASV_89	53.4134	-30.3687	2.82466	-10.7512	5.84658e-27	9.51138e-26	Bacteria	Actinobacteria	Actinobacteria	Micrococcales	Micrococcaceae	Arthrobacter	Arthrobacter_sp._BB77
ASV_9	2298.56	-8.02868	1.16533	-6.88961	5.59448e-12	3.39229e-11	Bacteria	Actinobacteria	Actinobacteria	Propionibacteriales	Propionibacteriaceae	Propionibacterium	Propionibacterium_acnes_HL086PA1
ASV_93	25.2404	-26.1844	3.53618	-7.40472	1.31427e-13	9.52846e-13	Bacteria	Bacteroidetes	Flavobacteriia	Flavobacteriales	Flavobacteriaceae	NS3a_marine_group	NA
ASV_95	210.77	18.4871	2.95403	6.25827	3.89278e-10	2.20041e-09	Bacteria	NA	NA	NA	NA	NA	NA
ASV_98	55.3383	-27.4512	2.81411	-9.75487	1.75833e-22	2.39348e-21	Bacteria	Proteobacteria	Gammaproteobacteria	Pseudomonadales	Moraxellaceae	Psychrobacter	NA
ASV_986	38.6667	-4.79591	1.54708	-3.09997	0.00193539	0.00701578	NA	NA	NA	NA	NA	NA	NA

## Sheet: SigASVs_SURVvsHEALTH
ASV	baseMean	log2FoldChange	lfcSE	stat	pvalue	padj	Domain	Phylum	Class	Order	Family	Genus	Species
ASV_10	1476.49	-30	2.81074	-10.6734	1.35641e-26	4.99016e-25	Bacteria	Proteobacteria	Gammaproteobacteria	Pseudomonadales	Moraxellaceae	Psychrobacter	Psychrobacter_celer
ASV_1001	1256.94	29.8299	3.58207	8.32754	8.25405e-17	1.22757e-15	Bacteria	Proteobacteria	Gammaproteobacteria	Pseudomonadales	Pseudomonadaceae	Pseudomonas	NA
ASV_101	2109.55	30	3.58153	8.3763	5.4616e-17	8.47304e-16	Bacteria	Proteobacteria	Gammaproteobacteria	Pseudomonadales	Moraxellaceae	Acinetobacter	NA
ASV_102	184.182	-28.7391	2.52561	-11.3791	5.31526e-30	3.09614e-28	Bacteria	Cyanobacteria	Chloroplast	NA	NA	NA	NA
ASV_105	214.192	11.6744	1.65912	7.03647	1.97165e-12	1.31255e-11	Bacteria	Actinobacteria	Actinobacteria	Micrococcales	Micrococcaceae	Arthrobacter	Arthrobacter_sp._BB77
ASV_106	188.241	-28.7728	2.50252	-11.4975	1.3575e-30	9.48892e-29	Bacteria	Bacteroidetes	Flavobacteriia	Flavobacteriales	Flavobacteriaceae	NA	NA
ASV_107	66.6016	26.9003	2.29447	11.724	9.60363e-32	8.39117e-30	Bacteria	Proteobacteria	Betaproteobacteria	Burkholderiales	Oxalobacteraceae	Noviherbaspirillum	NA
ASV_1083	28.4739	-26.0765	3.58056	-7.28281	3.26948e-13	2.75345e-12	Bacteria	Firmicutes	Bacilli	Lactobacillales	Streptococcaceae	Streptococcus	NA
ASV_11	325.71	14.6087	2.09101	6.98645	2.81938e-12	1.79159e-11	Bacteria	Firmicutes	Bacilli	Bacillales	Bacillaceae	Geobacillus	NA
ASV_110	111.621	-7.95133	1.84467	-4.31042	1.62941e-05	5.93208e-05	Bacteria	Proteobacteria	Gammaproteobacteria	Pseudomonadales	Moraxellaceae	Psychrobacter	unidentified_marine_bacterioplankton
ASV_112	17.7503	11.548	3.08022	3.74908	0.000177485	0.00062031	Bacteria	Proteobacteria	Betaproteobacteria	Burkholderiales	Oxalobacteraceae	Massilia	NA
ASV_1147	3.07893	-22.767	3.58251	-6.35505	2.08359e-10	9.33608e-10	Bacteria	Bacteroidetes	Flavobacteriia	Flavobacteriales	Flavobacteriaceae	Aequorivita	NA
ASV_115	39.4749	-26.5621	3.58019	-7.41918	1.17845e-13	1.08387e-12	Bacteria	Firmicutes	Bacilli	Lactobacillales	Streptococcaceae	Streptococcus	NA
ASV_116	112.375	13.2122	2.38247	5.54557	2.92992e-08	1.14414e-07	Bacteria	Bacteroidetes	Flavobacteriia	Flavobacteriales	Flavobacteriaceae	Flavobacterium	NA
ASV_12	4356.47	19.3212	2.1959	8.79877	1.38328e-18	2.68587e-17	Bacteria	Firmicutes	Bacilli	Bacillales	Bacillaceae	Geobacillus	NA
ASV_120	160.923	28.2779	2.20539	12.8222	1.23227e-37	1.72272e-35	Bacteria	Proteobacteria	Betaproteobacteria	Burkholderiales	Alcaligenaceae	Pigmentiphaga	NA
ASV_121	12.2173	-24.7151	2.81889	-8.76767	1.82399e-18	3.44586e-17	Bacteria	Cyanobacteria	Chloroplast	Gossypium_arboreum	NA	NA	NA
ASV_122	4.99214	-23.4397	3.58186	-6.54402	5.98866e-11	2.92544e-10	Bacteria	Cyanobacteria	Chloroplast	NA	NA	NA	NA
ASV_126	7.08538	23.3572	3.56632	6.5494	5.77706e-11	2.85246e-10	Bacteria	Bacteroidetes	Flavobacteriia	Flavobacteriales	Flavobacteriaceae	Mesonia	NA
ASV_128	141.709	-28.3717	3.54343	-8.00684	1.17697e-15	1.44334e-14	Bacteria	Firmicutes	Bacilli	Bacillales	Staphylococcaceae	Staphylococcus	NA
ASV_1281	24.4625	-6.9615	2.20863	-3.15195	0.00162184	0.00535291	NA	NA	NA	NA	NA	NA	NA
ASV_129	86.9999	26.8342	2.39315	11.2129	3.52352e-29	1.75924e-27	Bacteria	Bacteroidetes	Flavobacteriia	Flavobacteriales	Flavobacteriaceae	Olleya	NA
ASV_13	642.633	-5.15496	1.4122	-3.65031	0.000261925	0.000906363	Bacteria	Cyanobacteria	Cyanobacteria	SubsectionI	FamilyI	Synechococcus	Synechococcus_sp._WH_8020
ASV_130	102.731	13.8294	2.40778	5.74361	9.26809e-09	3.66011e-08	Bacteria	Bacteroidetes	Flavobacteriia	Flavobacteriales	Flavobacteriaceae	Chryseobacterium	NA
ASV_132	38.0547	8.59219	1.95201	4.40171	1.07403e-05	3.93063e-05	Bacteria	Proteobacteria	Gammaproteobacteria	Vibrionales	Vibrionaceae	Vibrio	NA
ASV_133	71.4989	7.07778	1.52315	4.6468	3.37128e-06	1.25347e-05	Bacteria	Proteobacteria	Gammaproteobacteria	Vibrionales	Vibrionaceae	Vibrio	NA
ASV_1333	138.072	11.2209	3.57762	3.13642	0.00171026	0.0055863	NA	NA	NA	NA	NA	NA	NA
ASV_1348	29.4516	-7.55941	2.19734	-3.44026	0.000581156	0.00197198	NA	NA	NA	NA	NA	NA	NA
ASV_1372	275.297	28.348	3.58223	7.9135	2.50247e-15	2.96479e-14	Bacteria	Proteobacteria	Gammaproteobacteria	Pseudomonadales	Pseudomonadaceae	Pseudomonas	NA
ASV_138	13.0392	10.1273	2.53814	3.99002	6.60672e-05	0.000233237	Bacteria	Bacteroidetes	Flavobacteriia	Flavobacteriales	Flavobacteriaceae	Flavobacterium	NA
ASV_14	4410.58	-7.70398	1.57728	-4.88433	1.0378e-06	3.94252e-06	Bacteria	Proteobacteria	Alphaproteobacteria	Sphingomonadales	Sphingomonadaceae	Sphingopyxis	NA
ASV_140	115.424	-7.53799	2.24267	-3.36116	0.000776148	0.00260831	Bacteria	Verrucomicrobia	Verrucomicrobiae	Verrucomicrobiales	Verrucomicrobiaceae	Roseibacillus	NA
ASV_143	10.8341	23.795	3.58387	6.63947	3.14821e-11	1.63007e-10	Bacteria	Proteobacteria	Epsilonproteobacteria	Campylobacterales	Campylobacteraceae	Arcobacter	NA
ASV_1444	17.8634	-25.614	3.58109	-7.15256	8.51727e-13	6.20164e-12	Bacteria	Firmicutes	Bacilli	Lactobacillales	Streptococcaceae	Streptococcus	NA
ASV_146	15.4952	5.76778	1.87664	3.07347	0.00211585	0.00687897	Bacteria	Proteobacteria	Alphaproteobacteria	Rhodobacterales	Rhodobacteraceae	Loktanella	Loktanella_sp._KJF15-14
ASV_147	62.7084	27.0766	2.90741	9.31296	1.24322e-20	2.63337e-19	Bacteria	Bacteroidetes	Flavobacteriia	Flavobacteriales	Flavobacteriaceae	Maribacter	NA
ASV_15	1173.09	5.51201	1.74892	3.15165	0.00162349	0.00535291	Bacteria	Bacteroidetes	Flavobacteriia	Flavobacteriales	Flavobacteriaceae	Gillisia	NA
ASV_150	110.414	-27.983	2.93552	-9.53255	1.53462e-21	3.80378e-20	Bacteria	Bacteroidetes	Flavobacteriia	Flavobacteriales	Flavobacteriaceae	NA	NA
ASV_151	139.95	26.8796	3.53425	7.60545	2.83918e-14	2.83513e-13	Bacteria	Proteobacteria	Betaproteobacteria	Burkholderiales	Oxalobacteraceae	Massilia	NA
ASV_155	1107.88	29.7904	3.58218	8.31626	9.07799e-17	1.32198e-15	Bacteria	Proteobacteria	Gammaproteobacteria	Pseudomonadales	Pseudomonadaceae	Pseudomonas	Pseudomonas_sp._NN018572
ASV_157	28.254	24.2798	2.09458	11.5917	4.53991e-31	3.52599e-29	Bacteria	Proteobacteria	Gammaproteobacteria	Vibrionales	Vibrionaceae	Vibrio	NA
ASV_160	62.2211	-27.1188	3.57985	-7.57542	3.57964e-14	3.47523e-13	Bacteria	Cyanobacteria	Chloroplast	NA	NA	NA	NA
ASV_164	62.1392	25.3829	3.01476	8.41955	3.77922e-17	6.77353e-16	Bacteria	Bacteroidetes	Flavobacteriia	Flavobacteriales	Flavobacteriaceae	Polaribacter	NA
ASV_165	21.7144	25.5113	3.56197	7.16214	7.94285e-13	6.0041e-12	Bacteria	Bacteroidetes	Flavobacteriia	Flavobacteriales	Flavobacteriaceae	Leeuwenhoekiella	Leeuwenhoekiella_sp._Hel_I_48
ASV_166	70.4208	-27.4117	3.57977	-7.65739	1.89753e-14	1.97966e-13	Bacteria	Firmicutes	Bacilli	Lactobacillales	Streptococcaceae	Streptococcus	NA
ASV_168	70.9877	-27.4055	2.40677	-11.3869	4.86246e-30	3.08987e-28	Bacteria	Cyanobacteria	Chloroplast	NA	NA	NA	NA
ASV_17	448.468	-29.9727	3.57931	-8.37386	5.57596e-17	8.47304e-16	Bacteria	Cyanobacteria	Chloroplast	NA	NA	NA	NA
ASV_170	8.52984	-24.5146	3.58142	-6.84493	7.65109e-12	4.65053e-11	Bacteria	Cyanobacteria	Chloroplast	NA	NA	NA	NA
ASV_171	136.91	-28.3417	3.06242	-9.25465	2.14925e-20	4.41861e-19	Bacteria	Bacteroidetes	Flavobacteriia	Flavobacteriales	Flavobacteriaceae	Nonlabens	Nonlabens_dokdonensis
ASV_174	10.7776	22.1444	3.58539	6.17627	6.56332e-10	2.71465e-09	Bacteria	Proteobacteria	Gammaproteobacteria	Vibrionales	Vibrionaceae	Vibrio	NA
ASV_177	13.9283	25.2667	3.58342	7.05101	1.77619e-12	1.21022e-11	Bacteria	Proteobacteria	Betaproteobacteria	Burkholderiales	Comamonadaceae	Xylophilus	NA
ASV_178	17.9831	-25.4695	2.90853	-8.75683	2.00824e-18	3.69411e-17	Bacteria	Bacteroidetes	Flavobacteriia	Flavobacteriales	NS9_marine_group	NA	NA
ASV_179	19.9108	10.7512	2.14391	5.01476	5.31004e-07	2.05067e-06	Bacteria	Proteobacteria	Gammaproteobacteria	Vibrionales	Vibrionaceae	Vibrio	NA
ASV_18	9715.89	30	3.58093	8.37772	5.39645e-17	8.47304e-16	Bacteria	Proteobacteria	Gammaproteobacteria	Pseudomonadales	Moraxellaceae	Acinetobacter	NA
ASV_180	104.216	28.1259	3.43728	8.18262	2.7774e-16	3.73347e-15	Bacteria	Bacteroidetes	Flavobacteriia	Flavobacteriales	Flavobacteriaceae	Olleya	NA
ASV_181	12.4676	23.9278	2.92643	8.17644	2.92362e-16	3.85587e-15	Bacteria	Actinobacteria	Acidimicrobiia	Acidimicrobiales	Acidimicrobiaceae	Illumatobacter	NA
ASV_184	73.6226	-27.496	3.57975	-7.68098	1.57874e-14	1.67203e-13	NA	NA	NA	NA	NA	NA	NA
ASV_186	10.4079	23.8654	3.58385	6.65916	2.75394e-11	1.45834e-10	Bacteria	Proteobacteria	Alphaproteobacteria	Rhizobiales	Bradyrhizobiaceae	Bradyrhizobium	NA
ASV_187	81.3944	-27.243	3.39777	-8.0179	1.07568e-15	1.34268e-14	Bacteria	Cyanobacteria	Chloroplast	NA	NA	NA	NA
ASV_188	26.6627	25.5402	2.68631	9.50757	1.95171e-21	4.54747e-20	Bacteria	Proteobacteria	Betaproteobacteria	Burkholderiales	Comamonadaceae	Xylophilus	NA
ASV_189	20.0304	25.2181	2.39948	10.5098	7.78471e-26	2.5912e-24	Bacteria	Bacteroidetes	Flavobacteriia	Flavobacteriales	Flavobacteriaceae	Flavobacterium	NA
ASV_190	25.3129	9.65595	2.17657	4.43631	9.15138e-06	3.38456e-05	Bacteria	Proteobacteria	Gammaproteobacteria	Vibrionales	Vibrionaceae	Vibrio	NA
ASV_191	11.9969	-24.9375	3.58123	-6.96339	3.32186e-12	2.0732e-11	Bacteria	Bacteroidetes	Flavobacteriia	Flavobacteriales	Flavobacteriaceae	NS4_marine_group	NA
ASV_197	3.85894	22.4852	3.58515	6.27176	3.56982e-10	1.54031e-09	Bacteria	Firmicutes	Bacilli	Bacillales	Staphylococcaceae	Staphylococcus	Staphylococcus_sp._C-D-MA2
ASV_198	10.6477	24.5498	3.57611	6.86495	6.65123e-12	4.07825e-11	Bacteria	Bacteroidetes	Flavobacteriia	Flavobacteriales	Flavobacteriaceae	Polaribacter	NA
ASV_20	293.294	27.8663	3.54376	7.86347	3.7364e-15	4.35291e-14	Bacteria	Bacteroidetes	Flavobacteriia	Flavobacteriales	Flavobacteriaceae	Lacinutrix	Lacinutrix_sp._MA343
ASV_200	18.0029	24.6029	2.42711	10.1367	3.79736e-24	1.10598e-22	Bacteria	Bacteroidetes	Flavobacteriia	Flavobacteriales	Flavobacteriaceae	Mesonia	NA
ASV_201	84.3703	27.3363	2.633	10.3822	2.98854e-25	9.49541e-24	Bacteria	Proteobacteria	Gammaproteobacteria	Pseudomonadales	Pseudomonadaceae	Pseudomonas	Pseudomonas_sp._M49-6.1
ASV_204	7.86539	22.0772	3.06081	7.21286	5.47873e-13	4.30296e-12	Bacteria	Proteobacteria	Betaproteobacteria	Burkholderiales	Oxalobacteraceae	Noviherbaspirillum	NA
ASV_206	37.9129	25.7343	3.15141	8.16595	3.18926e-16	4.12832e-15	Bacteria	Bacteroidetes	Flavobacteriia	Flavobacteriales	Flavobacteriaceae	Flavobacterium	Flavobacterium_frigidarium
ASV_208	29.8923	25.3768	2.40625	10.5462	5.29011e-26	1.84889e-24	Bacteria	Actinobacteria	Actinobacteria	Micrococcales	Micrococcaceae	Arthrobacter	Arthrobacter_sp._BB77
ASV_21	123.086	-10.683	2.50222	-4.2694	1.95996e-05	7.09852e-05	Bacteria	NA	NA	NA	NA	NA	NA
ASV_212	36.7522	-26.4832	3.58026	-7.397	1.39291e-13	1.23246e-12	Bacteria	Proteobacteria	Gammaproteobacteria	Oceanospirillales	Halomonadaceae	Halomonas	NA
ASV_213	47.0856	-27.8964	3.58004	-7.79221	6.58451e-15	7.19151e-14	Bacteria	Bacteroidetes	Flavobacteriia	Flavobacteriales	Flavobacteriaceae	Joostella	Joostella_marina
ASV_214	65.7188	-27.2525	3.57981	-7.61284	2.68142e-14	2.7164e-13	Bacteria	Actinobacteria	Acidimicrobiia	Acidimicrobiales	OM1_clade	Candidatus_Actinomarina	NA
ASV_215	51.8479	26.559	3.23604	8.20727	2.26279e-16	3.10135e-15	Bacteria	Actinobacteria	Actinobacteria	Micrococcales	Micrococcaceae	Arthrobacter	Arthrobacter_sp._'SMCC_ZAT031'
ASV_217	105.014	-27.9605	3.57959	-7.81108	5.66979e-15	6.29077e-14	Bacteria	Cyanobacteria	Chloroplast	NA	NA	NA	NA
ASV_219	114.744	-28.0237	3.57956	-7.8288	4.9253e-15	5.55288e-14	Bacteria	Firmicutes	Bacilli	Lactobacillales	Streptococcaceae	Streptococcus	NA
ASV_222	88.8326	-27.5546	3.57966	-7.69755	1.38701e-14	1.49157e-13	Bacteria	Proteobacteria	Alphaproteobacteria	Rickettsiales	Mitochondria	NA	NA
ASV_225	18.133	25.1484	2.6833	9.37218	7.10494e-21	1.60205e-19	Bacteria	Bacteroidetes	Flavobacteriia	Flavobacteriales	Flavobacteriaceae	Flavobacterium	NA
ASV_227	5.31788	22.8761	3.19585	7.15807	8.18183e-13	6.0201e-12	Bacteria	Proteobacteria	Gammaproteobacteria	Cellvibrionales	Halieaceae	OM60[NOR5]_clade	NA
ASV_229	7.4985	-24.2843	3.45683	-7.02502	2.14029e-12	1.39819e-11	Bacteria	Bacteroidetes	Flavobacteriia	Flavobacteriales	Cryomorphaceae	Fluviicola	NA
ASV_230	160.197	8.74912	1.51719	5.76668	8.085e-09	3.21103e-08	Bacteria	Actinobacteria	Actinobacteria	Micrococcales	Micrococcaceae	Arthrobacter	NA
ASV_24	568.017	14.508	2.94358	4.92869	8.27834e-07	3.17943e-06	Bacteria	Firmicutes	Bacilli	Bacillales	Bacillaceae	Geobacillus	NA
ASV_241	105.462	-27.9223	2.8541	-9.78321	1.32925e-22	3.71657e-21	Bacteria	Actinobacteria	Actinobacteria	Micrococcales	Microbacteriaceae	Microbacterium	Microbacterium_phyllosphaerae
ASV_245	67.8633	-27.1149	2.95076	-9.18912	3.96082e-20	7.91032e-19	Bacteria	Proteobacteria	Gammaproteobacteria	Pseudomonadales	Moraxellaceae	Psychrobacter	NA
ASV_247	36.6615	-11.5356	2.42504	-4.75687	1.96613e-06	7.38884e-06	Bacteria	Proteobacteria	Gammaproteobacteria	Pseudomonadales	Moraxellaceae	Psychrobacter	NA
ASV_249	4.68425	22.6588	3.58493	6.32056	2.60614e-10	1.14572e-09	Bacteria	Proteobacteria	Alphaproteobacteria	Rhodobacterales	Rhodobacteraceae	Paracocccus	NA
ASV_25	6370.3	11.1974	2.346	4.77298	1.81517e-06	6.85841e-06	Bacteria	Proteobacteria	Gammaproteobacteria	Pseudomonadales	Pseudomonadaceae	Pseudomonas	Pseudomonas_sp._RA12
ASV_251	8.42774	24.0924	3.58421	6.7218	1.79487e-11	1.00369e-10	Bacteria	Bacteroidetes	Flavobacteriia	Flavobacteriales	Flavobacteriaceae	Ulvibacter	Ulvibacter_sp._IMCC12008
ASV_256	17.4323	-25.5059	3.5811	-7.12238	1.0608e-12	7.56634e-12	Bacteria	Bacteroidetes	Flavobacteriia	Flavobacteriales	Flavobacteriaceae	NA	NA
ASV_257	13.3879	-25.1346	3.58119	-7.01851	2.24244e-12	1.45136e-11	Bacteria	Bacteroidetes	Flavobacteriia	Flavobacteriales	Cryomorphaceae	Fluviicola	NA
ASV_260	48.1113	-26.7255	2.437	-10.9666	5.53335e-28	2.34019e-26	Bacteria	Proteobacteria	Gammaproteobacteria	Pseudomonadales	Moraxellaceae	Alkanindiges	NA
ASV_266	9.26161	24.3225	3.58403	6.78635	1.15006e-11	6.81262e-11	Bacteria	Proteobacteria	Betaproteobacteria	Burkholderiales	Oxalobacteraceae	Massilia	NA
ASV_27	7002.44	16.9879	3.5782	4.74761	2.05838e-06	7.69414e-06	Bacteria	Proteobacteria	Gammaproteobacteria	Pseudomonadales	Pseudomonadaceae	Pseudomonas	Pseudomonas_sp._8S-1
ASV_270	3.55522	22.2568	3.58526	6.20785	5.37135e-10	2.26179e-09	Bacteria	Proteobacteria	Alphaproteobacteria	Rhodobacterales	Rhodobacteraceae	Litoreibacter	NA
ASV_272	80.1984	-4.9757	1.55313	-3.20365	0.00135698	0.0045168	NA	NA	NA	NA	NA	NA	NA
ASV_28	408.955	29.3576	3.08066	9.52965	1.57811e-21	3.80378e-20	Bacteria	Firmicutes	Bacilli	Bacillales	Bacillaceae	Geobacillus	NA
ASV_282	7.15798	24.0896	3.58442	6.72064	1.80923e-11	1.00369e-10	Bacteria	Bacteroidetes	Flavobacteriia	Flavobacteriales	Flavobacteriaceae	Chryseobacterium	NA
ASV_284	13.0903	-7.36337	1.82616	-4.03217	5.52649e-05	0.000197093	Bacteria	Planctomycetes	Planctomycetacia	Planctomycetales	Planctomycetaceae	Planctomyces	NA
ASV_286	2.52026	21.9077	3.58596	6.10931	1.00062e-09	4.11433e-09	Bacteria	Bacteroidetes	Flavobacteriia	Flavobacteriales	Flavobacteriaceae	Flavobacterium	NA
ASV_287	2.35297	22.3537	3.58611	6.23341	4.56392e-10	1.94523e-09	Bacteria	Bacteroidetes	Flavobacteriia	Flavobacteriales	Flavobacteriaceae	Polaribacter	NA
ASV_29	481.161	-15.6302	2.56794	-6.08666	1.1529e-09	4.65824e-09	Bacteria	Proteobacteria	Gammaproteobacteria	Oceanospirillales	Halomonadaceae	Salinicola	NA
ASV_290	3.83238	22.5162	3.54852	6.34522	2.22102e-10	9.82592e-10	Bacteria	Bacteroidetes	Flavobacteriia	Flavobacteriales	Flavobacteriaceae	Flavobacterium	Flavobacterium_frigidarium
ASV_291	3.20195	22.9603	3.58544	6.40376	1.51593e-10	6.92571e-10	Bacteria	Proteobacteria	Betaproteobacteria	Burkholderiales	Comamonadaceae	BAL58_marine_group	NA
ASV_2910	1267.45	13.4492	3.2023	4.19986	2.6708e-05	9.62315e-05	NA	NA	NA	NA	NA	NA	NA
ASV_297	13.2871	24.8256	3.58348	6.9278	4.27429e-12	2.64401e-11	Bacteria	Proteobacteria	Betaproteobacteria	Burkholderiales	Oxalobacteraceae	Noviherbaspirillum	NA
ASV_3	32731.7	18.855	2.6282	7.17411	7.27806e-13	5.59051e-12	Bacteria	Proteobacteria	Gammaproteobacteria	Pseudomonadales	Pseudomonadaceae	Pseudomonas	NA
ASV_307	1.55139	-22.2562	3.58417	-6.20959	5.31247e-10	2.25055e-09	Bacteria	Proteobacteria	Alphaproteobacteria	Rhodobacterales	Rhodobacteraceae	Loktanella	NA
ASV_308	89.6723	-27.7387	2.72481	-10.1801	2.43412e-24	7.3976e-23	Bacteria	Bacteroidetes	Flavobacteriia	Flavobacteriales	Cryomorphaceae	Crocinitomix	NA
ASV_309	36.1018	26.0564	3.28349	7.93558	2.09519e-15	2.52506e-14	Bacteria	Proteobacteria	Alphaproteobacteria	Sphingomonadales	Sphingomonadaceae	Sphingomonas	NA
ASV_31	7150.26	30	3.58099	8.37757	5.40297e-17	8.47304e-16	Bacteria	Proteobacteria	Gammaproteobacteria	Pseudomonadales	Pseudomonadaceae	Pseudomonas	NA
ASV_310	6.32571	24.1471	3.58453	6.73649	1.62259e-11	9.22104e-11	Bacteria	Bacteroidetes	Flavobacteriia	Flavobacteriales	Flavobacteriaceae	Polaribacter	Polaribacter_sp._Hel1_33_49
ASV_312	57.9547	-27.171	3.57989	-7.58991	3.20135e-14	3.15175e-13	Bacteria	Proteobacteria	Alphaproteobacteria	Sphingomonadales	Erythrobacteraceae	NA	NA
ASV_316	3.55342	-23.3928	3.58228	-6.53013	6.57132e-11	3.16783e-10	Bacteria	Actinobacteria	Acidimicrobiia	Acidimicrobiales	Sva0996_marine_group	NA	NA
ASV_317	5.26504	23.3327	3.58472	6.50894	7.56816e-11	3.62338e-10	Bacteria	Cyanobacteria	Chloroplast	NA	NA	NA	NA
ASV_318	14.3382	25.1526	3.56752	7.05046	1.7833e-12	1.21022e-11	Bacteria	Bacteroidetes	Flavobacteriia	Flavobacteriales	Flavobacteriaceae	Polaribacter	NA
ASV_32	76.2013	-7.28016	1.73878	-4.18694	2.82746e-05	0.000101354	Bacteria	Proteobacteria	Gammaproteobacteria	Pseudomonadales	Moraxellaceae	Psychrobacter	NA
ASV_320	2.5665	-22.94	3.58285	-6.40274	1.52615e-10	6.92712e-10	Bacteria	Cyanobacteria	Chloroplast	NA	NA	NA	NA
ASV_322	158.386	27.3944	3.5823	7.64714	2.05492e-14	2.11234e-13	Bacteria	Proteobacteria	Gammaproteobacteria	Pseudomonadales	Pseudomonadaceae	Pseudomonas	NA
ASV_323	39.3021	-26.6088	3.5802	-7.43221	1.06801e-13	9.95387e-13	Bacteria	Firmicutes	Bacilli	Lactobacillales	Streptococcaceae	Streptococcus	NA
ASV_324	16.171	-25.4141	3.58112	-7.09669	1.27776e-12	9.02174e-12	Bacteria	Actinobacteria	Actinobacteria	Propionibacteriales	Nocardioidaceae	Nocardioides	NA
ASV_330	9.90699	24.2543	3.58391	6.76754	1.30994e-11	7.56732e-11	Bacteria	Bacteroidetes	Cytophagia	Cytophagales	Cytophagaceae	Hymenobacter	NA
ASV_34	30.0704	25.9196	3.58275	7.23454	4.67114e-13	3.75302e-12	Bacteria	Proteobacteria	Gammaproteobacteria	Pseudomonadales	Pseudomonadaceae	Pseudomonas	NA
ASV_35	3892.73	30	3.58118	8.37713	5.4236e-17	8.47304e-16	Bacteria	Proteobacteria	Gammaproteobacteria	Pseudomonadales	Moraxellaceae	Acinetobacter	NA
ASV_351	26.6799	-26.0305	2.37418	-10.964	5.69145e-28	2.34019e-26	Bacteria	Cyanobacteria	Chloroplast	NA	NA	NA	NA
ASV_352	4.06856	23.2826	3.58505	6.49437	8.33819e-11	3.93811e-10	Bacteria	Bacteroidetes	Flavobacteriia	Flavobacteriales	Flavobacteriaceae	Flavobacterium	NA
ASV_355	31.0911	-26.0329	3.58045	-7.27086	3.57211e-13	2.93754e-12	Bacteria	Bacteroidetes	Flavobacteriia	Flavobacteriales	Flavobacteriaceae	NS2b_marine_group	NA
ASV_359	18.4484	-25.6401	3.58108	-7.15989	8.07418e-13	6.0041e-12	Bacteria	Proteobacteria	Gammaproteobacteria	Alteromonadales	Idiomarinaceae	Idiomarina	NA
ASV_363	336.765	29.0434	3.58222	8.10765	5.16089e-16	6.55902e-15	Bacteria	Proteobacteria	Gammaproteobacteria	Pseudomonadales	Pseudomonadaceae	Pseudomonas	NA
ASV_365	66.3748	26.3718	2.39278	11.0214	3.01294e-28	1.40403e-26	Bacteria	Proteobacteria	Gammaproteobacteria	Alteromonadales	Pseudoalteromonadaceae	Pseudoalteromonas	NA
ASV_367	5.58445	23.685	3.58465	6.60734	3.91295e-11	1.99646e-10	Bacteria	Bacteroidetes	Flavobacteriia	Flavobacteriales	Flavobacteriaceae	Formosa	NA
ASV_374	18.4328	-25.6016	3.58108	-7.14912	8.73368e-13	6.29365e-12	Bacteria	Proteobacteria	Alphaproteobacteria	SAR11_clade	Surface_2	NA	NA
ASV_376	2.42033	21.8651	3.58607	6.09722	1.07928e-09	4.41179e-09	Bacteria	Proteobacteria	Alphaproteobacteria	Caulobacterales	Caulobacteraceae	NA	NA
ASV_380	3.96475	-23.4385	3.58218	-6.54308	6.02666e-11	2.92544e-10	Bacteria	Bacteroidetes	Flavobacteriia	Flavobacteriales	Cryomorphaceae	Crocinitomix	NA
ASV_384	23.7116	-8.58776	2.49348	-3.44408	0.000572996	0.00195378	NA	NA	NA	NA	NA	NA	NA
ASV_385	36.8786	-26.5279	3.58026	-7.40948	1.26795e-13	1.15104e-12	Bacteria	Firmicutes	Bacilli	Lactobacillales	Streptococcaceae	Streptococcus	NA
ASV_386	9.83215	24.0169	3.58393	6.70129	2.06581e-11	1.12813e-10	Bacteria	Proteobacteria	Betaproteobacteria	Burkholderiales	Comamonadaceae	Acidovorax	NA
ASV_389	2.12896	22.2346	3.58637	6.19975	5.6553e-10	2.3671e-09	Bacteria	Proteobacteria	Alphaproteobacteria	Sphingomonadales	Sphingomonadaceae	Sphingobium	NA
ASV_393	33.1456	-25.9389	3.58037	-7.24474	4.33278e-13	3.52165e-12	Bacteria	Bacteroidetes	Flavobacteriia	Flavobacteriales	Cryomorphaceae	NA	NA
ASV_3933	1358.25	14.3328	3.57732	4.00657	6.1606e-05	0.000218592	NA	NA	NA	NA	NA	NA	NA
ASV_397	2.07259	22.1883	3.58644	6.18672	6.14305e-10	2.55595e-09	Bacteria	Bacteroidetes	Flavobacteriia	Flavobacteriales	Flavobacteriaceae	Maribacter	NA
ASV_40	137.4	8.6104	1.75443	4.90781	9.21008e-07	3.51795e-06	Bacteria	Bacteroidetes	Flavobacteriia	Flavobacteriales	Flavobacteriaceae	Flavobacterium	NA
ASV_402	4.87145	-23.7919	3.58188	-6.64228	3.0887e-11	1.6112e-10	Bacteria	Proteobacteria	Alphaproteobacteria	Rhodospirillales	Rhodospirillales_Incertae_Sedis	Reyranella	NA
ASV_403	41.2451	-26.688	3.58015	-7.45444	9.02528e-14	8.64201e-13	Bacteria	Lentisphaerae	Lentisphaeria	Lentisphaerales	Lentisphaeraceae	Lentisphaera	NA
ASV_405	3.25818	-23.2729	3.58242	-6.49644	8.22452e-11	3.91084e-10	Bacteria	Actinobacteria	Actinobacteria	Micrococcales	Microbacteriaceae	Microbacterium	NA
ASV_415	11.8439	-24.9973	3.58124	-6.98007	2.95033e-12	1.85791e-11	NA	NA	NA	NA	NA	NA	NA
ASV_416	7.72067	24.2524	3.58436	6.76616	1.32245e-11	7.57696e-11	Bacteria	Bacteroidetes	Flavobacteriia	Flavobacteriales	Flavobacteriaceae	Flavobacterium	Flavobacterium_frigidarium
ASV_424	23.635	-5.04343	1.45516	-3.46588	0.000528499	0.00181981	NA	NA	NA	NA	NA	NA	NA
ASV_432	4.98025	23.4898	3.58478	6.55265	5.65246e-11	2.82219e-10	Bacteria	Deinococcus-Thermus	Deinococci	Deinococcales	Deinococcaceae	Deinococcus	Deinococcus_saxicola
ASV_434	6.29904	-23.3796	2.83607	-8.24367	1.67013e-16	2.3825e-15	Bacteria	Planctomycetes	Planctomycetacia	Planctomycetales	Planctomycetaceae	Rubripirellula	NA
ASV_436	2.75024	22.5669	3.58575	6.2935	3.10391e-10	1.3476e-09	Bacteria	Proteobacteria	Betaproteobacteria	Burkholderiales	Comamonadaceae	NA	NA
ASV_437	16.316	-25.3941	3.58112	-7.09111	1.33041e-12	9.29953e-12	Bacteria	Proteobacteria	Gammaproteobacteria	Pseudomonadales	Moraxellaceae	Acinetobacter	NA
ASV_44	426.183	12.8045	1.81309	7.06228	1.63798e-12	1.13361e-11	Bacteria	Bacteroidetes	Cytophagia	Cytophagales	Cyclobacteriaceae	Algoriphagus	NA
ASV_442	8.02011	-24.4556	3.58145	-6.8284	8.58669e-12	5.17422e-11	Bacteria	Proteobacteria	Gammaproteobacteria	Oceanospirillales	Halomonadaceae	Halomonas	unidentified_marine_bacterioplankton
ASV_458	5.9174	23.6781	3.58459	6.60553	3.96093e-11	2.0063e-10	Bacteria	Bacteroidetes	Flavobacteriia	Flavobacteriales	Flavobacteriaceae	Polaribacter	Polaribacter_sp._WP25
ASV_46	18.2319	25.2414	3.58313	7.04451	1.86119e-12	1.25094e-11	Bacteria	Proteobacteria	Epsilonproteobacteria	Campylobacterales	Campylobacteraceae	Arcobacter	NA
ASV_47	306.982	11.0556	1.96731	5.61965	1.91348e-08	7.51417e-08	Bacteria	Bacteroidetes	Flavobacteriia	Flavobacteriales	Flavobacteriaceae	Flavobacterium	NA
ASV_486	6.84598	-24.2419	3.58157	-6.76852	1.30106e-11	7.56732e-11	Bacteria	Proteobacteria	Alphaproteobacteria	Sphingomonadales	Sphingomonadales_Incertae_Sedis	Kiloniella	NA
ASV_494	5.06741	-23.8429	3.58184	-6.65662	2.80202e-11	1.47264e-10	Bacteria	Proteobacteria	Gammaproteobacteria	Pseudomonadales	Moraxellaceae	Acinetobacter	NA
ASV_5	97.0088	8.75393	1.48002	5.91475	3.32384e-09	1.32764e-08	Bacteria	Bacteroidetes	Flavobacteriia	Flavobacteriales	Flavobacteriaceae	Tenacibaculum	Tenacibaculum_maritimum
ASV_500	6.416	-24.0944	3.58167	-6.72714	1.73032e-11	9.75399e-11	Bacteria	Proteobacteria	Gammaproteobacteria	KI89A_clade	NA	NA	NA
ASV_503	5.51952	-23.9066	3.58179	-6.67449	2.48099e-11	1.32383e-10	Bacteria	Proteobacteria	Deltaproteobacteria	Desulfuromonadales	GR-WP33-58	NA	NA
ASV_506	9.77413	24.323	3.26526	7.44903	9.4026e-14	8.88165e-13	Bacteria	Verrucomicrobia	Verrucomicrobiae	Verrucomicrobiales	Rubritaleaceae	Rubritalea	NA
ASV_52	245.655	28.284	2.58136	10.957	6.14919e-28	2.38794e-26	Bacteria	Bacteroidetes	Flavobacteriia	Flavobacteriales	Flavobacteriaceae	Maribacter	NA
ASV_520	3.14702	-23.4614	3.58247	-6.54894	5.7947e-11	2.85246e-10	Bacteria	Actinobacteria	Actinobacteria	Propionibacteriales	Nocardioidaceae	Nocardioides	Nocardioides_aquaticus
ASV_528	5.72865	-24.0048	3.58172	-6.70202	2.05551e-11	1.12813e-10	Bacteria	Firmicutes	Bacilli	Lactobacillales	Streptococcaceae	Streptococcus	NA
ASV_531	21.1116	-25.7656	3.58101	-7.19508	6.24264e-13	4.84845e-12	Bacteria	Proteobacteria	Gammaproteobacteria	Enterobacteriales	Enterobacteriaceae	Klebsiella	NA
ASV_532	9.69757	24.2757	3.27842	7.40468	1.31468e-13	1.17815e-12	Bacteria	Proteobacteria	Betaproteobacteria	Burkholderiales	Comamonadaceae	Variovorax	NA
ASV_535	3.82757	-22.9757	3.58218	-6.4139	1.41846e-10	6.56625e-10	Bacteria	Bacteroidetes	Flavobacteriia	Flavobacteriales	Flavobacteriaceae	Formosa	NA
ASV_537	7.40908	-24.3342	3.58151	-6.79439	1.08775e-11	6.49862e-11	Bacteria	Proteobacteria	Alphaproteobacteria	Rhodobacterales	Rhodobacteraceae	Ketogulonicigenium	NA
ASV_55	65.326	-26.1579	1.58612	-16.4918	4.20212e-61	2.93728e-58	Bacteria	Planctomycetes	Planctomycetacia	Planctomycetales	Planctomycetaceae	Rubripirellula	NA
ASV_557	19.4801	-25.6428	3.58106	-7.16065	8.02944e-13	6.0041e-12	Bacteria	Proteobacteria	Gammaproteobacteria	Oceanospirillales	Halomonadaceae	Halomonas	NA
ASV_573	24.0339	25.1568	3.58082	7.02543	2.13412e-12	1.39819e-11	Bacteria	Bacteroidetes	Cytophagia	Order_II	Rhodothermaceae	Rubrivirga	NA
ASV_586	3.64605	22.974	3.58522	6.40797	1.47466e-10	6.78147e-10	Bacteria	Bacteroidetes	Flavobacteriia	Flavobacteriales	Flavobacteriaceae	Flavobacterium	NA
ASV_596	5.13184	23.7279	3.54556	6.69228	2.19718e-11	1.18141e-10	Bacteria	Actinobacteria	Actinobacteria	Micrococcales	Micrococcaceae	Arthrobacter	Arthrobacter_sp._BB77
ASV_597	125.833	13.8496	3.50039	3.9566	7.60233e-05	0.000267037	Bacteria	Actinobacteria	Actinobacteria	Micrococcales	Micrococcaceae	Arthrobacter	Arthrobacter_sp._BB77
ASV_626	11.939	8.14218	2.35553	3.45663	0.000546973	0.00187419	Bacteria	Proteobacteria	Gammaproteobacteria	Vibrionales	Vibrionaceae	Vibrio	NA
ASV_63	48.4378	10.9128	2.0406	5.34784	8.90116e-08	3.45662e-07	Bacteria	Proteobacteria	Gammaproteobacteria	Vibrionales	Vibrionaceae	Vibrio	NA
ASV_638	2.85896	-22.9022	3.58264	-6.39254	1.63149e-10	7.35751e-10	NA	NA	NA	NA	NA	NA	NA
ASV_640	1.77688	21.4483	3.58695	5.97952	2.23792e-09	8.99027e-09	Bacteria	Proteobacteria	Alphaproteobacteria	Rhodobacterales	Rhodobacteraceae	NA	NA
ASV_643	26.3353	-26.0638	3.58066	-7.27905	3.36189e-13	2.79757e-12	Bacteria	Actinobacteria	Actinobacteria	Propionibacteriales	Nocardioidaceae	Nocardioides	NA
ASV_661	1373.61	6.27817	2.06451	3.041	0.00235793	0.00763053	NA	NA	NA	NA	NA	NA	NA
ASV_68	316.447	28.6605	2.54386	11.2665	1.91992e-29	1.03232e-27	Bacteria	Proteobacteria	Betaproteobacteria	Burkholderiales	Oxalobacteraceae	Noviherbaspirillum	NA
ASV_69	30.0078	-25.8919	1.80321	-14.3588	9.3867e-47	3.28065e-44	Bacteria	Planctomycetes	Planctomycetacia	Planctomycetales	Planctomycetaceae	Planctomyces	NA
ASV_7	298.415	14.4987	2.20104	6.5872	4.48202e-11	2.25391e-10	Bacteria	Firmicutes	Bacilli	Bacillales	Bacillaceae	Geobacillus	NA
ASV_717	248.902	30	3.58224	8.37465	5.53866e-17	8.47304e-16	NA	NA	NA	NA	NA	NA	NA
ASV_725	3.08516	22.6499	3.58551	6.31706	2.66578e-10	1.16461e-09	Bacteria	Proteobacteria	Gammaproteobacteria	Pseudomonadales	Pseudomonadaceae	Pseudomonas	Pseudomonas_sp._M49-6.1
ASV_726	7.54107	24.0012	3.58438	6.69605	2.14122e-11	1.16025e-10	Bacteria	Proteobacteria	Alphaproteobacteria	Rhodobacterales	Rhodobacteraceae	Loktanella	NA
ASV_73	99.789	5.88734	1.32896	4.43004	9.42171e-06	3.4662e-05	Bacteria	Proteobacteria	Gammaproteobacteria	Vibrionales	Vibrionaceae	Vibrio	NA
ASV_742	31.1628	-26.3151	3.58045	-7.34966	1.98708e-13	1.71478e-12	Bacteria	Firmicutes	Bacilli	Lactobacillales	Streptococcaceae	Streptococcus	NA
ASV_75	3128.53	30	3.58128	8.37689	5.43461e-17	8.47304e-16	Bacteria	Proteobacteria	Gammaproteobacteria	Pseudomonadales	Pseudomonadaceae	Pseudomonas	Pseudomonas_sp._8S-1
ASV_750	564.564	29.475	3.5822	8.22818	1.90077e-16	2.65728e-15	Bacteria	Proteobacteria	Gammaproteobacteria	Pseudomonadales	Pseudomonadaceae	Pseudomonas	Pseudomonas_brenneri
ASV_756	5.63896	22.9938	3.58467	6.41447	1.41312e-10	6.56625e-10	Bacteria	Proteobacteria	Gammaproteobacteria	Oceanospirillales	Halomonadaceae	Cobetia	NA
ASV_76	258.78	-29.2367	2.37371	-12.3169	7.34966e-35	8.56236e-33	Bacteria	Proteobacteria	Alphaproteobacteria	Rhizobiales	NA	NA	NA
ASV_766	22.0801	-25.8433	3.58093	-7.21693	5.31753e-13	4.22381e-12	Bacteria	Firmicutes	Bacilli	Lactobacillales	Streptococcaceae	Streptococcus	NA
ASV_777	40.4155	25.1376	3.58261	7.01658	2.27368e-12	1.45808e-11	Bacteria	Actinobacteria	Actinobacteria	NA	NA	NA	NA
ASV_78	85.2027	27.1697	2.25497	12.0488	1.96769e-33	1.96488e-31	Bacteria	Bacteroidetes	Flavobacteriia	Flavobacteriales	Flavobacteriaceae	Flavobacterium	Flavobacterium_frigidarium
ASV_788	30.7899	-26.4454	3.58048	-7.38599	1.51324e-13	1.3222e-12	Bacteria	Bacteroidetes	Flavobacteriia	Flavobacteriales	Flavobacteriaceae	Subsaxibacter	NA
ASV_82	4.79621	22.7495	3.58487	6.34599	2.21e-10	9.82592e-10	Bacteria	Proteobacteria	Alphaproteobacteria	Rhizobiales	Phyllobacteriaceae	Hoeflea	NA
ASV_83	310.492	11.3662	1.86622	6.09048	1.12575e-09	4.57499e-09	Bacteria	Proteobacteria	Gammaproteobacteria	Alteromonadales	Pseudoalteromonadaceae	Pseudoalteromonas	NA
ASV_831	200.081	11.7297	3.57758	3.27867	0.00104296	0.00348817	Bacteria	Proteobacteria	Gammaproteobacteria	Pseudomonadales	Pseudomonadaceae	Pseudomonas	NA
ASV_838	3.90138	-23.2151	3.58215	-6.48077	9.12536e-11	4.28096e-10	Bacteria	Proteobacteria	Gammaproteobacteria	Xanthomonadales	Xanthomonadaceae	NA	NA
ASV_84	45.6554	23.8094	1.76796	13.4671	2.44146e-41	5.68859e-39	Bacteria	Proteobacteria	Gammaproteobacteria	Vibrionales	Vibrionaceae	Vibrio	NA
ASV_840	2.54414	22.4039	3.58592	6.24775	4.16398e-10	1.78566e-09	Bacteria	Bacteroidetes	Sphingobacteriia	Sphingobacteriales	Chitinophagaceae	Hydrotalea	NA
ASV_85	152.297	28.1055	2.09086	13.4421	3.42655e-41	5.98789e-39	Bacteria	Bacteroidetes	Flavobacteriia	Flavobacteriales	Flavobacteriaceae	Flavobacterium	NA
ASV_86	25.6752	-5.5407	1.50919	-3.6713	0.000241317	0.000839205	Bacteria	Planctomycetes	Planctomycetacia	Planctomycetales	Planctomycetaceae	Blastopirellula	NA
ASV_87	309.847	28.6153	2.98233	9.59496	8.39492e-22	2.17335e-20	Bacteria	Proteobacteria	Alphaproteobacteria	Rhodobacterales	Rhodobacteraceae	Sulfitobacter	Sulfitobacter_sp._W-BA2
ASV_872	8.74699	21.7005	3.20369	6.7736	1.25619e-11	7.37882e-11	Bacteria	Proteobacteria	Gammaproteobacteria	Alteromonadales	Pseudoalteromonadaceae	Pseudoalteromonas	NA
ASV_878	31.8432	-26.2094	3.58042	-7.3202	2.476e-13	2.11064e-12	Bacteria	Actinobacteria	Actinobacteria	Frankiales	NA	NA	NA
ASV_880	173.634	11.2519	3.57581	3.14667	0.0016514	0.00541938	Bacteria	Proteobacteria	Gammaproteobacteria	Pseudomonadales	Pseudomonadaceae	Pseudomonas	Pseudomonas_sp._NN018572
ASV_89	53.4134	26.7106	2.86247	9.33131	1.04567e-20	2.28414e-19	Bacteria	Actinobacteria	Actinobacteria	Micrococcales	Micrococcaceae	Arthrobacter	Arthrobacter_sp._BB77
ASV_94	17.488	6.39759	1.88492	3.39409	0.000688579	0.0023252	Bacteria	Proteobacteria	Gammaproteobacteria	Vibrionales	Vibrionaceae	Vibrio	NA
ASV_95	210.77	-28.9321	2.96865	-9.74585	1.92168e-22	5.16635e-21	Bacteria	NA	NA	NA	NA	NA	NA
ASV_965	4.83348	-23.6709	3.58189	-6.6085	3.88229e-11	1.99538e-10	Bacteria	Actinobacteria	Actinobacteria	Propionibacteriales	Nocardioidaceae	Nocardioides	NA
ASV_99	111.975	-28.0679	3.57957	-7.84114	4.4648e-15	5.11623e-14	Bacteria	Actinobacteria	Actinobacteria	Corynebacteriales	Corynebacteriaceae	Corynebacterium	NA
